# Supplementary material for: Differential Expression of Hepatic Genes of the Greater Horseshoe Bat (Rhinolophus ferrumequinum) between the Summer Active and Winter Torpid States
Source: PLoS One. 2015 Dec 23;10(12):e0145702. doi: 10.1371/journal.pone.0145702 (PMC4689453; doi:10.1371/journal.pone.0145702)
Supplement: S2 Table — (XLSX) [file pone.0145702.s002.xlsx]

## Sheet: Down-regulated genes
	Gene Symbol	Description	RPKM(active)	RPKM(torpor)	Gfold value
	SFTPC	surfactant protein C [Source:HGNC Symbol;Acc:10802]	30.2163	0.193504	-5.08988
	CP	ceruloplasmin (ferroxidase) [Source:HGNC Symbol;Acc:2295]	12.7494	0	-4.54328
	RASGEF1B	RasGEF domain family, member 1B [Source:HGNC Symbol;Acc:24881]	5.19552	0.339699	-2.86181
	COLEC10	collectin sub-family member 10 (C-type lectin) [Source:HGNC Symbol;Acc:2220]	2.81022	0.216277	-2.84321
	PON2	paraoxonase 2 [Source:HGNC Symbol;Acc:9205]	6.43845	0.164544	-2.70831
	SFTPB	surfactant protein B [Source:HGNC Symbol;Acc:10801]	3.26165	0	-2.60421
	NETO2	neuropilin (NRP) and tolloid (TLL)-like 2 [Source:HGNC Symbol;Acc:14644]	2.9018	0.0533951	-2.54425
	AHCY	adenosylhomocysteinase [Source:HGNC Symbol;Acc:343]	8.58694	0.625201	-2.49663
	TM4SF5	transmembrane 4 L six family member 5 [Source:HGNC Symbol;Acc:11857]	67.3309	9.50703	-2.48267
	PHGDH	phosphoglycerate dehydrogenase [Source:HGNC Symbol;Acc:8923]	12.8368	1.37513	-2.44694
	CYP1A2	cytochrome P450, family 1, subfamily A, polypeptide 2 [Source:HGNC Symbol;Acc:2596]	457.785	81.0289	-2.39755
	ABCA6	ATP-binding cassette, sub-family A (ABC1), member 6 [Source:HGNC Symbol;Acc:36]	16.686	2.39213	-2.38833
	CCL16	chemokine (C-C motif) ligand 16 [Source:HGNC Symbol;Acc:10614]	42.864	9.01465	-2.07935
	NNMT	nicotinamide N-methyltransferase [Source:HGNC Symbol;Acc:7861]	68.3379	15.4333	-2.02898
	FER	fer (fps/fes related) tyrosine kinase [Source:HGNC Symbol;Acc:3655]	4.26869	0.507846	-1.99923
	P4HA1	prolyl 4-hydroxylase, alpha polypeptide I [Source:HGNC Symbol;Acc:8546]	34.5322	7.7234	-1.97778
	TXK	TXK tyrosine kinase [Source:HGNC Symbol;Acc:12434]	2.28309	0.137739	-1.95949
	PCBD1	pterin-4 alpha-carbinolamine dehydratase/dimerization cofactor of hepatocyte nuclear factor 1 alpha [Source:HGNC Symbol;Acc:8646]	4.02645	0.108955	-1.94672
	SPATA20	spermatogenesis associated 20 [Source:HGNC Symbol;Acc:26125]	7.30626	1.30948	-1.94509
	CDCP2	CUB domain containing protein 2 [Source:HGNC Symbol;Acc:27297]	7.48739	0.966828	-1.91017
	AQP9	aquaporin 9 [Source:HGNC Symbol;Acc:643]	4.62903	0.623248	-1.90769
	SPCS2	signal peptidase complex subunit 2 homolog (S. cerevisiae) [Source:HGNC Symbol;Acc:28962]	8.43652	1.50838	-1.87903
	CDC42BPB	CDC42 binding protein kinase beta (DMPK-like) [Source:HGNC Symbol;Acc:1738]	4.56879	0.826617	-1.85418
	NFKBIZ	nuclear factor of kappa light polypeptide gene enhancer in B-cells inhibitor, zeta [Source:HGNC Symbol;Acc:29805]	8.3651	1.5787	-1.84673
	ASS1	argininosuccinate synthase 1 [Source:HGNC Symbol;Acc:758]	18.1769	4.1862	-1.84251
	COL9A3	collagen, type IX, alpha 3 [Source:HGNC Symbol;Acc:2219]	4.97558	0.797405	-1.82907
	TMEM25	transmembrane protein 25 [Source:HGNC Symbol;Acc:25890]	33.8126	7.56115	-1.82401
	SERPINA6	serpin peptidase inhibitor, clade A (alpha-1 antiproteinase, antitrypsin), member 6 [Source:HGNC Symbol;Acc:1540]	28.9893	7.08165	-1.78359
	TFRC	transferrin receptor (p90, CD71) [Source:HGNC Symbol;Acc:11763]	2.68571	0.449262	-1.71233
	CCDC158	coiled-coil domain containing 158 [Source:HGNC Symbol;Acc:26374]	5.39144	0.604915	-1.71192
	RMND1	required for meiotic nuclear division 1 homolog (S. cerevisiae) [Source:HGNC Symbol;Acc:21176]	2.86133	0.321039	-1.71192
	RPS15A	ribosomal protein S15a [Source:HGNC Symbol;Acc:10389]	4.69416	0.294462	-1.66466
	PLA2G3	phospholipase A2, group III [Source:HGNC Symbol;Acc:17934]	31.0329	8.67605	-1.65989
	CPB2	carboxypeptidase B2 (plasma) [Source:HGNC Symbol;Acc:2300]	6.77532	1.34779	-1.65466
	CXCL10	chemokine (C-X-C motif) ligand 10 [Source:HGNC Symbol;Acc:10637]	44.8699	12.2204	-1.65402
	KIAA0182	KIAA0182 [Source:HGNC Symbol;Acc:28979]	16.7013	3.68078	-1.64872
	ITIH2	inter-alpha-trypsin inhibitor heavy chain 2 [Source:HGNC Symbol;Acc:6167]	9.4624	1.99595	-1.62216
	DTNA	dystrobrevin, alpha [Source:HGNC Symbol;Acc:3057]	4.95116	1.0037	-1.61669
	GRB10	growth factor receptor-bound protein 10 [Source:HGNC Symbol;Acc:4564]	9.92939	2.24924	-1.6165
	MTTP	microsomal triglyceride transfer protein [Source:HGNC Symbol;Acc:7467]	7.59679	1.60754	-1.61
	D9MNA5_MYOLU	Taste receptor type 1 member 2 [Source:UniProtKB/TrEMBL;Acc:D9MNA5]	5.45597	0.960285	-1.59432
	OPTN	optineurin [Source:HGNC Symbol;Acc:17142]	1.78763	0.216406	-1.59243
	MDH2	malate dehydrogenase 2, NAD (mitochondrial) [Source:HGNC Symbol;Acc:6971]	7.82469	1.71238	-1.5803
	SLC10A1	solute carrier family 10 (sodium/bile acid cotransporter family), member 1 [Source:HGNC Symbol;Acc:10905]	7.38442	1.51431	-1.57954
	SLC17A2	solute carrier family 17 (sodium phosphate), member 2 [Source:HGNC Symbol;Acc:10930]	24.6774	6.4798	-1.57081
	OCIAD1	OCIA domain containing 1 [Source:HGNC Symbol;Acc:16074]	7.04851	0.709282	-1.56595
	TPH2	tryptophan hydroxylase 2 [Source:HGNC Symbol;Acc:20692]	2.89185	0.226434	-1.54803
	HSPE1	heat shock 10kDa protein 1 (chaperonin 10) [Source:HGNC Symbol;Acc:5269]	2.86189	0.22896	-1.51368
	POLR2H	polymerase (RNA) II (DNA directed) polypeptide H [Source:HGNC Symbol;Acc:9195]	2.82965	0.449966	-1.50773
	CSAD	cysteine sulfinic acid decarboxylase [Source:HGNC Symbol;Acc:18966]	8.35295	1.65996	-1.50001
	DPPA4	developmental pluripotency associated 4 [Source:HGNC Symbol;Acc:19200]	19.6245	5.68282	-1.48273
	SHBG	sex hormone-binding globulin [Source:HGNC Symbol;Acc:10839]	60.5877	19.6308	-1.47954
	SLC25A27	solute carrier family 25, member 27 [Source:HGNC Symbol;Acc:21065]	16.6772	5.62501	-1.47613
	GCK	glucokinase (hexokinase 4) [Source:HGNC Symbol;Acc:4195]	4.81914	0.702001	-1.45633
	PRODH	proline dehydrogenase (oxidase) 1 [Source:HGNC Symbol;Acc:9453]	9.12622	1.82531	-1.45609
	ZFHX4	zinc finger homeobox 4 [Source:HGNC Symbol;Acc:30939]	5.23738	1.48866	-1.42118
	HK1	hexokinase 1 [Source:HGNC Symbol;Acc:4922]	22.8936	6.89888	-1.4072
	HLA-DMA	major histocompatibility complex, class II, DM alpha [Source:HGNC Symbol;Acc:4934]	122.747	42.9956	-1.40403
	PZP	pregnancy-zone protein [Source:HGNC Symbol;Acc:9750]	43.7113	14.8582	-1.37132
	PFKFB1	6-phosphofructo-2-kinase/fructose-2,6-biphosphatase 1 [Source:HGNC Symbol;Acc:8872]	20.8	7.20131	-1.36595
	EFNA1	ephrin-A1 [Source:HGNC Symbol;Acc:3221]	13.2849	3.97944	-1.36498
	TUBA3E	tubulin, alpha 3e [Source:HGNC Symbol;Acc:20765]	3.84836	0.581296	-1.36461
	EEF1D	eukaryotic translation elongation factor 1 delta (guanine nucleotide exchange protein) [Source:HGNC Symbol;Acc:3211]	8.10402	2.72077	-1.35841
	RAB26	RAB26, member RAS oncogene family [Source:HGNC Symbol;Acc:14259]	10.494	2.98115	-1.3584
	ALDH1L1	aldehyde dehydrogenase 1 family, member L1 [Source:HGNC Symbol;Acc:3978]	5.52357	1.07616	-1.33727
	PRPF19	PRP19/PSO4 pre-mRNA processing factor 19 homolog (S. cerevisiae) [Source:HGNC Symbol;Acc:17896]	3.64709	0.402653	-1.30773
	TLE6	transducin-like enhancer of split 6 (E(sp1) homolog, Drosophila) [Source:HGNC Symbol;Acc:30788]	14.873	4.33746	-1.30637
	BCMO1	beta-carotene 15,15'-monooxygenase 1 [Source:HGNC Symbol;Acc:13815]	80.3207	31.295	-1.30211
	CDC42EP1	CDC42 effector protein (Rho GTPase binding) 1 [Source:HGNC Symbol;Acc:17014]	5.62467	1.71418	-1.29901
	GGN	gametogenetin [Source:HGNC Symbol;Acc:18869]	8.74898	2.95365	-1.29653
	SULT1E1	sulfotransferase family 1E, estrogen-preferring, member 1 [Source:HGNC Symbol;Acc:11377]	22.5113	7.95835	-1.2885
	TMEM185A	transmembrane protein 185A [Source:HGNC Symbol;Acc:17125]	5.74897	1.80315	-1.2848
	PLA2G15	phospholipase A2, group XV [Source:HGNC Symbol;Acc:17163]	9.72115	3.54391	-1.28326
	DNAH9	dynein, axonemal, heavy chain 9 [Source:HGNC Symbol;Acc:2953]	3.48677	0.740294	-1.28139
	PXMP2	peroxisomal membrane protein 2, 22kDa [Source:HGNC Symbol;Acc:9716]	6.07914	1.27114	-1.28098
	MFI2	antigen p97 (melanoma associated) identified by monoclonal antibodies 133.2 and 96.5 [Source:HGNC Symbol;Acc:7037]	11.5078	4.05572	-1.27284
	MTMR3	myotubularin related protein 3 [Source:HGNC Symbol;Acc:7451]	8.27638	2.58607	-1.26583
	SLC6A3	solute carrier family 6 (neurotransmitter transporter, dopamine), member 3 [Source:HGNC Symbol;Acc:11049]	3.13541	0.824194	-1.26318
	C19orf77	chromosome 19 open reading frame 77 [Source:HGNC Symbol;Acc:37244]	24.9573	8.58491	-1.25807
	STEAP4	STEAP family member 4 [Source:HGNC Symbol;Acc:21923]	165.308	69.2773	-1.25534
	ASIC5	acid-sensing (proton-gated) ion channel family member 5 [Source:HGNC Symbol;Acc:17537]	14.9037	4.81054	-1.25439
	PFKFB3	6-phosphofructo-2-kinase/fructose-2,6-biphosphatase 3 [Source:HGNC Symbol;Acc:8874]	12.19	3.82679	-1.24157
	FAM110B	family with sequence similarity 110, member B [Source:HGNC Symbol;Acc:28587]	13.3512	5.18485	-1.23779
	AGPAT2	1-acylglycerol-3-phosphate O-acyltransferase 2 (lysophosphatidic acid acyltransferase, beta) [Source:HGNC Symbol;Acc:325]	11.3132	3.7153	-1.23522
	PHYH	phytanoyl-CoA 2-hydroxylase [Source:HGNC Symbol;Acc:8940]	68.1921	27.628	-1.23461
	CYP1A1	cytochrome P450, family 1, subfamily A, polypeptide 1 [Source:HGNC Symbol;Acc:2595]	5.42868	0.749185	-1.23164
	SRRM2	serine/arginine repetitive matrix 2 [Source:HGNC Symbol;Acc:16639]	33.4733	11.4835	-1.2304
	MBL2	mannose-binding lectin (protein C) 2, soluble [Source:HGNC Symbol;Acc:6922]	283.95	120.069	-1.22077
	SRSF4	serine/arginine-rich splicing factor 4 [Source:HGNC Symbol;Acc:10786]	7.14547	1.92303	-1.21866
	CLU	clusterin [Source:HGNC Symbol;Acc:2095]	9.33821	2.69626	-1.2184
	CAT	catalase [Source:HGNC Symbol;Acc:1516]	24.4783	9.98993	-1.21533
	NIPSNAP3A	nipsnap homolog 3A (C. elegans) [Source:HGNC Symbol;Acc:23619]	178.902	75.3873	-1.20879
	UROC1	urocanase domain containing 1 [Source:HGNC Symbol;Acc:26444]	78.0087	30.3621	-1.2017
	GJB1	gap junction protein, beta 1, 32kDa [Source:HGNC Symbol;Acc:4283]	47.6159	20.2085	-1.18407
	ALDH5A1	aldehyde dehydrogenase 5 family, member A1 [Source:HGNC Symbol;Acc:408]	2.22876	0.0976446	-1.17327
	MASP2	mannan-binding lectin serine peptidase 2 [Source:HGNC Symbol;Acc:6902]	31.9491	13.2195	-1.17259
	CRYL1	crystallin, lambda 1 [Source:HGNC Symbol;Acc:18246]	14.3841	5.87819	-1.17102
	HAAO	3-hydroxyanthranilate 3,4-dioxygenase [Source:HGNC Symbol;Acc:4796]	30.1117	12.4306	-1.16853
	TXNDC3	thioredoxin domain containing 3 (spermatozoa) [Source:HGNC Symbol;Acc:16473]	6.63029	1.74288	-1.16466
	ETNK2	ethanolamine kinase 2 [Source:HGNC Symbol;Acc:25575]	6.51844	1.76661	-1.16142
	ODF3B	outer dense fiber of sperm tails 3B [Source:HGNC Symbol;Acc:34388]	22.0139	8.44601	-1.1537
	C11orf54	chromosome 11 open reading frame 54 [Source:HGNC Symbol;Acc:30204]	87.4898	37.4796	-1.15354
	CDO1	cysteine dioxygenase, type I [Source:HGNC Symbol;Acc:1795]	9.69718	3.75407	-1.15221
	SERHL2	serine hydrolase-like 2 [Source:HGNC Symbol;Acc:29446]	15.4711	5.50187	-1.15114
	GCNT4	glucosaminyl (N-acetyl) transferase 4, core 2 [Source:HGNC Symbol;Acc:17973]	31.8313	13.2622	-1.15023
	NAGS	N-acetylglutamate synthase [Source:HGNC Symbol;Acc:17996]	55.3226	21.5367	-1.1379
	MAPK7	mitogen-activated protein kinase 7 [Source:HGNC Symbol;Acc:6880]	6.6913	2.30362	-1.13628
	LIPC	lipase, hepatic [Source:HGNC Symbol;Acc:6619]	26.2097	10.7873	-1.13565
	REEP2	receptor accessory protein 2 [Source:HGNC Symbol;Acc:17975]	26.7504	10.3883	-1.13515
	HRG	histidine-rich glycoprotein [Source:HGNC Symbol;Acc:5181]	8.67949	2.70339	-1.1326
	IL1RAP	interleukin 1 receptor accessory protein [Source:HGNC Symbol;Acc:5995]	36.9773	15.2346	-1.13025
	CBL	Cbl proto-oncogene, E3 ubiquitin protein ligase [Source:HGNC Symbol;Acc:1541]	4.21233	1.40372	-1.12807
	ECI2	enoyl-CoA delta isomerase 2 [Source:HGNC Symbol;Acc:14601]	6.40002	2.14117	-1.12207
	ABI3BP	ABI family, member 3 (NESH) binding protein [Source:HGNC Symbol;Acc:17265]	3.89486	0.575904	-1.12013
	MPZL2	myelin protein zero-like 2 [Source:HGNC Symbol;Acc:3496]	52.066	21.295	-1.11992
	ADAMTS2	ADAM metallopeptidase with thrombospondin type 1 motif, 2 [Source:HGNC Symbol;Acc:218]	5.11201	0.956586	-1.11941
	PPP1R9A	protein phosphatase 1, regulatory subunit 9A [Source:HGNC Symbol;Acc:14946]	4.80405	1.51863	-1.11917
	TYMP	thymidine phosphorylase [Source:HGNC Symbol;Acc:3148]	136.184	61.2674	-1.1175
	IL1RAPL2	interleukin 1 receptor accessory protein-like 2 [Source:HGNC Symbol;Acc:5997]	1.67588	0.224855	-1.10369
	IFRD1	interferon-related developmental regulator 1 [Source:HGNC Symbol;Acc:5456]	6.19928	1.92329	-1.10278
	TP53INP1	tumor protein p53 inducible nuclear protein 1 [Source:HGNC Symbol;Acc:18022]	99.0271	45.8402	-1.09312
	CPB1	carboxypeptidase B1 (tissue) [Source:HGNC Symbol;Acc:2299]	6.01514	1.66978	-1.09172
	ACSF3	acyl-CoA synthetase family member 3 [Source:HGNC Symbol;Acc:27288]	5.41172	1.66996	-1.08754
	GJB2	gap junction protein, beta 2, 26kDa [Source:HGNC Symbol;Acc:4284]	93.6412	42.5938	-1.08467
	C1orf63	chromosome 1 open reading frame 63 [Source:HGNC Symbol;Acc:25234]	73.6861	33.6689	-1.07399
	CBS	cystathionine-beta-synthase [Source:HGNC Symbol;Acc:1550]	8.22181	2.70435	-1.0672
	MARC2	mitochondrial amidoxime reducing component 2 [Source:HGNC Symbol;Acc:26064]	15.8481	6.65956	-1.06498
	ANPEP	alanyl (membrane) aminopeptidase [Source:HGNC Symbol;Acc:500]	14.5636	6.06777	-1.05979
	ATP5A1	ATP synthase, H+ transporting, mitochondrial F1 complex, alpha subunit 1, cardiac muscle [Source:HGNC Symbol;Acc:823]	10.7767	3.20327	-1.05644
	BCO2	beta-carotene oxygenase 2 [Source:HGNC Symbol;Acc:18503]	24.1759	10.0952	-1.05609
	ABHD1	abhydrolase domain containing 1 [Source:HGNC Symbol;Acc:17553]	10.7088	3.77068	-1.04707
	CYP7A1	cytochrome P450, family 7, subfamily A, polypeptide 1 [Source:HGNC Symbol;Acc:2651]	56.9948	25.6213	-1.04452
	HEATR4	HEAT repeat containing 4 [Source:HGNC Symbol;Acc:16761]	3.50406	1.1029	-1.04431
	CA5A	carbonic anhydrase VA, mitochondrial [Source:HGNC Symbol;Acc:1377]	24.5771	10.7108	-1.04064
	CLDN2	claudin 2 [Source:HGNC Symbol;Acc:2041]	14.5987	6.60193	-1.0371
	PLCXD2	phosphatidylinositol-specific phospholipase C, X domain containing 2 [Source:HGNC Symbol;Acc:26462]	3.86666	1.12172	-1.02312
	IGFBP2	insulin-like growth factor binding protein 2, 36kDa [Source:HGNC Symbol;Acc:5471]	84.083	38.9528	-1.01365
	CYP39A1	cytochrome P450, family 39, subfamily A, polypeptide 1 [Source:HGNC Symbol;Acc:17449]	83.9516	40.2541	-1.01201
	PCSK6	proprotein convertase subtilisin/kexin type 6 [Source:HGNC Symbol;Acc:8569]	9.13422	3.85228	-1.0089
	HOMER2	homer homolog 2 (Drosophila) [Source:HGNC Symbol;Acc:17513]	4.23853	1.05394	-1.00862
	UBL3	ubiquitin-like 3 [Source:HGNC Symbol;Acc:12504]	3.36901	1.07625	-1.00784
	SHROOM2	shroom family member 2 [Source:HGNC Symbol;Acc:630]	6.07914	1.22029	-1.00599
	COX20	COX20 Cox2 chaperone homolog (S. cerevisiae) [Source:HGNC Symbol;Acc:26970]	16.4256	6.91698	-1.00229
	LATS2	LATS, large tumor suppressor, homolog 2 (Drosophila) [Source:HGNC Symbol;Acc:6515]	3.98795	1.15107	-0.993842
	FGB	fibrinogen beta chain [Source:HGNC Symbol;Acc:3662]	70.8906	32.0725	-0.992515
	MMP7	matrix metallopeptidase 7 (matrilysin, uterine) [Source:HGNC Symbol;Acc:7174]	39.6739	17.2185	-0.989764
	THEM5	thioesterase superfamily member 5 [Source:HGNC Symbol;Acc:26755]	6.4361	2.60486	-0.989536
	DPYS	dihydropyrimidinase [Source:HGNC Symbol;Acc:3013]	93.5481	45.0745	-0.989288
	SCARB1	scavenger receptor class B, member 1 [Source:HGNC Symbol;Acc:1664]	27.3021	13.1977	-0.987053
	MAEL	maelstrom homolog (Drosophila) [Source:HGNC Symbol;Acc:25929]	4.86789	1.46645	-0.986668
	PNPLA1	patatin-like phospholipase domain containing 1 [Source:HGNC Symbol;Acc:21246]	15.1362	6.42911	-0.986474
	DNASE2B	deoxyribonuclease II beta [Source:HGNC Symbol;Acc:28875]	17.0952	6.93105	-0.985826
	OXER1	oxoeicosanoid (OXE) receptor 1 [Source:HGNC Symbol;Acc:24884]	24.5584	10.6776	-0.984516
	FAM196A	family with sequence similarity 196, member A [Source:HGNC Symbol;Acc:33859]	7.27774	2.85227	-0.984395
	DDO	D-aspartate oxidase [Source:HGNC Symbol;Acc:2727]	21.1247	9.2634	-0.984367
	PIM1	pim-1 oncogene [Source:HGNC Symbol;Acc:8986]	72.3269	35.8168	-0.975863
	C14orf159	chromosome 14 open reading frame 159 [Source:HGNC Symbol;Acc:20498]	12.182	5.12674	-0.973578
	PADI1	peptidyl arginine deiminase, type I [Source:HGNC Symbol;Acc:18367]	2.52728	0.281841	-0.973518
	CLK1	CDC-like kinase 1 [Source:HGNC Symbol;Acc:2068]	24.5032	11.3511	-0.971858
	TM6SF2	transmembrane 6 superfamily member 2 [Source:HGNC Symbol;Acc:11861]	19.0939	7.35072	-0.970854
	PSMB1	proteasome (prosome, macropain) subunit, beta type, 1 [Source:HGNC Symbol;Acc:9537]	12.0355	4.43899	-0.97055
	FAM46C	family with sequence similarity 46, member C [Source:HGNC Symbol;Acc:24712]	19.137	9.09084	-0.96923
	RASL11A	RAS-like, family 11, member A [Source:HGNC Symbol;Acc:23802]	19.2095	8.22391	-0.964695
	RBM12B	RNA binding motif protein 12B [Source:HGNC Symbol;Acc:32310]	9.42078	3.91238	-0.962858
	FGL1	fibrinogen-like 1 [Source:HGNC Symbol;Acc:3695]	85.4745	41.1332	-0.960473
	PECR	peroxisomal trans-2-enoyl-CoA reductase [Source:HGNC Symbol;Acc:18281]	4.96553	1.53629	-0.955643
	FLRT3	fibronectin leucine rich transmembrane protein 3 [Source:HGNC Symbol;Acc:3762]	4.36245	1.28269	-0.951273
	HDC	histidine decarboxylase [Source:HGNC Symbol;Acc:4855]	70.168	34.4748	-0.944902
	KHK	ketohexokinase (fructokinase) [Source:HGNC Symbol;Acc:6315]	15.3962	6.92152	-0.93805
	C2orf16	chromosome 2 open reading frame 16 [Source:HGNC Symbol;Acc:25275]	17.1026	6.03016	-0.937286
	GPX2	glutathione peroxidase 2 (gastrointestinal) [Source:HGNC Symbol;Acc:4554]	4.12568	0.995609	-0.933359
	CUBN	cubilin (intrinsic factor-cobalamin receptor) [Source:HGNC Symbol;Acc:2548]	2.18529	0.215414	-0.930396
	GNAS	GNAS complex locus [Source:HGNC Symbol;Acc:4392]	11.6765	5.04753	-0.929479
	DEPDC7	DEP domain containing 7 [Source:HGNC Symbol;Acc:29899]	4.80518	1.32054	-0.920508
	HHIPL1	HHIP-like 1 [Source:HGNC Symbol;Acc:19710]	10.6159	4.75238	-0.918599
	SERPINA10	serpin peptidase inhibitor, clade A (alpha-1 antiproteinase, antitrypsin), member 10 [Source:HGNC Symbol;Acc:15996]	7.18995	2.78674	-0.916939
	TUBAL3	tubulin, alpha-like 3 [Source:HGNC Symbol;Acc:23534]	4.8405	1.02771	-0.914782
	TM7SF2	transmembrane 7 superfamily member 2 [Source:HGNC Symbol;Acc:11863]	40.4454	19.2275	-0.913875
	IHH	Indian hedgehog [Source:HGNC Symbol;Acc:5956]	4.94226	1.7205	-0.913596
	RTN4	reticulon 4 [Source:HGNC Symbol;Acc:14085]	3.29268	0.526848	-0.910114
	NNAT	neuronatin [Source:HGNC Symbol;Acc:7860]	3.03183	1.11575	-0.907517
	MS4A10	membrane-spanning 4-domains, subfamily A, member 10 [Source:HGNC Symbol;Acc:13368]	10.1469	4.12725	-0.902653
	KRT23	keratin 23 (histone deacetylase inducible) [Source:HGNC Symbol;Acc:6438]	38.9924	18.7549	-0.896078
	AGAP2	ArfGAP with GTPase domain, ankyrin repeat and PH domain 2 [Source:HGNC Symbol;Acc:16921]	3.50193	1.03693	-0.895263
	FN3K	fructosamine 3 kinase [Source:HGNC Symbol;Acc:24822]	4.36408	0.984834	-0.893174
	C11orf93	chromosome 11 open reading frame 93 [Source:HGNC Symbol;Acc:26978]	7.29226	2.94484	-0.891908
	EXOC3L1	exocyst complex component 3-like 1 [Source:HGNC Symbol;Acc:27540]	5.27878	1.97468	-0.890524
	SERPING1	serpin peptidase inhibitor, clade G (C1 inhibitor), member 1 [Source:HGNC Symbol;Acc:1228]	10.5499	4.27224	-0.885538
	XBP1	X-box binding protein 1 [Source:HGNC Symbol;Acc:12801]	4.7852	1.65509	-0.884621
	PRR15L	proline rich 15-like [Source:HGNC Symbol;Acc:28149]	37.8693	18.5538	-0.875773
	SLC23A1	solute carrier family 23 (nucleobase transporters), member 1 [Source:HGNC Symbol;Acc:10974]	14.0506	6.44009	-0.874781
	HNRNPM	heterogeneous nuclear ribonucleoprotein M [Source:HGNC Symbol;Acc:5046]	3.8816	1.42396	-0.871067
	SLC5A3	solute carrier family 5 (sodium/myo-inositol cotransporter), member 3 [Source:HGNC Symbol;Acc:11038]	5.48464	2.39654	-0.870693
	SLC2A4RG	SLC2A4 regulator [Source:HGNC Symbol;Acc:15930]	2.77616	0.329568	-0.869546
	SEPP1	selenoprotein P, plasma, 1 [Source:HGNC Symbol;Acc:10751]	14.9901	6.40769	-0.867713
	PCSK4	proprotein convertase subtilisin/kexin type 4 [Source:HGNC Symbol;Acc:8746]	3.71684	1.2489	-0.865639
	CHMP7	charged multivesicular body protein 7 [Source:HGNC Symbol;Acc:28439]	1.88708	0.51826	-0.850743
	ACAD10	acyl-CoA dehydrogenase family, member 10 [Source:HGNC Symbol;Acc:21597]	3.23502	0.967306	-0.845655
	PSMD3	proteasome (prosome, macropain) 26S subunit, non- ATPase, 3 [Source:HGNC Symbol;Acc:9560]	5.00324	1.40096	-0.845143
	SERPINC1	serpin peptidase inhibitor, clade C (antithrombin), member 1 [Source:HGNC Symbol;Acc:775]	4.7725	0.749658	-0.844437
	A1CF	APOBEC1 complementation factor [Source:HGNC Symbol;Acc:24086]	12.8485	6.25362	-0.841044
	FAM53C	family with sequence similarity 53, member C [Source:HGNC Symbol;Acc:1336]	4.79756	1.85979	-0.839603
	NAALADL1	N-acetylated alpha-linked acidic dipeptidase-like 1 [Source:HGNC Symbol;Acc:23536]	4.45877	1.19097	-0.838498
	TMPO	thymopoietin [Source:HGNC Symbol;Acc:11875]	3.64633	0.493344	-0.834434
	CTSZ	cathepsin Z [Source:HGNC Symbol;Acc:2547]	19.5594	9.39658	-0.827147
	CSRP2	cysteine and glycine-rich protein 2 [Source:HGNC Symbol;Acc:2470]	5.14448	1.43427	-0.826739
	AUTS2	autism susceptibility candidate 2 [Source:HGNC Symbol;Acc:14262]	7.6916	2.95217	-0.825214
	COL3A1	collagen, type III, alpha 1 [Source:HGNC Symbol;Acc:2201]	3.99157	1.03084	-0.824512
	SULT2A1	sulfotransferase family, cytosolic, 2A, dehydroepiandrosterone (DHEA)-preferring, member 1 [Source:HGNC Symbol;Acc:11458]	6.26155	2.51488	-0.824464
	STK11	serine/threonine kinase 11 [Source:HGNC Symbol;Acc:11389]	12.6365	6.27892	-0.821987
	HSD11B1L	hydroxysteroid (11-beta) dehydrogenase 1-like [Source:HGNC Symbol;Acc:30419]	11.0556	4.5907	-0.819279
	NR1I2	nuclear receptor subfamily 1, group I, member 2 [Source:HGNC Symbol;Acc:7968]	19.7333	9.73079	-0.808422
	C9orf103	chromosome 9 open reading frame 103 [Source:HGNC Symbol;Acc:31367]	7.20251	2.86146	-0.805676
	DGAT2	diacylglycerol O-acyltransferase 2 [Source:HGNC Symbol;Acc:16940]	3.61379	0.581841	-0.803394
	CALR3	calreticulin 3 [Source:HGNC Symbol;Acc:20407]	9.72185	4.17653	-0.793164
	PBLD	phenazine biosynthesis-like protein domain containing [Source:HGNC Symbol;Acc:23301]	11.1192	5.37024	-0.788847
	FTCD	formiminotransferase cyclodeaminase [Source:HGNC Symbol;Acc:3974]	21.8258	10.388	-0.782983
	DDX60	DEAD (Asp-Glu-Ala-Asp) box polypeptide 60 [Source:HGNC Symbol;Acc:25942]	4.29691	1.95064	-0.774924
	GSTP1	glutathione S-transferase pi 1 [Source:HGNC Symbol;Acc:4638]	4.17697	1.05493	-0.770683
	DLGAP3	discs, large (Drosophila) homolog-associated protein 3 [Source:HGNC Symbol;Acc:30368]	7.01915	3.00365	-0.767975
	SEMA4G	sema domain, immunoglobulin domain (Ig), transmembrane domain (TM) and short cytoplasmic domain, (semaphorin) 4G [Source:HGNC Symbol;Acc:10735]	4.08961	1.09457	-0.766913
	SLC38A4	solute carrier family 38, member 4 [Source:HGNC Symbol;Acc:14679]	7.18315	2.51132	-0.76412
	LONP2	lon peptidase 2, peroxisomal [Source:HGNC Symbol;Acc:20598]	4.09661	0.67649	-0.761169
	UQCRH	ubiquinol-cytochrome c reductase hinge protein [Source:HGNC Symbol;Acc:12590]	6.30208	2.28733	-0.753888
	PYGM	phosphorylase, glycogen, muscle [Source:HGNC Symbol;Acc:9726]	5.05851	1.68873	-0.751058
	HINT2	histidine triad nucleotide binding protein 2 [Source:HGNC Symbol;Acc:18344]	21.1151	9.77676	-0.750585
	COL12A1	collagen, type XII, alpha 1 [Source:HGNC Symbol;Acc:2188]	3.22602	0.958908	-0.749737
	SFRP4	secreted frizzled-related protein 4 [Source:HGNC Symbol;Acc:10778]	2.46315	0.215826	-0.747986
	BATF2	basic leucine zipper transcription factor, ATF-like 2 [Source:HGNC Symbol;Acc:25163]	3.72226	1.42917	-0.742445
	LRP5	low density lipoprotein receptor-related protein 5 [Source:HGNC Symbol;Acc:6697]	4.96311	1.27854	-0.738413
	PFKP	phosphofructokinase, platelet [Source:HGNC Symbol;Acc:8878]	10.7382	4.76437	-0.734285
	PSAT1	phosphoserine aminotransferase 1 [Source:HGNC Symbol;Acc:19129]	32.1038	15.7719	-0.727458
	CALU	calumenin [Source:HGNC Symbol;Acc:1458]	5.1736	2.10471	-0.720773
	CREB3L3	cAMP responsive element binding protein 3-like 3 [Source:HGNC Symbol;Acc:18855]	10.5152	5.00715	-0.718797
	PHF7	PHD finger protein 7 [Source:HGNC Symbol;Acc:18458]	7.7233	3.47459	-0.718059
	DMBT1	deleted in malignant brain tumors 1 [Source:HGNC Symbol;Acc:2926]	37.5872	18.163	-0.714885
	U2AF1	U2 small nuclear RNA auxiliary factor 1 [Source:HGNC Symbol;Acc:12453]	4.48621	1.07673	-0.713445
	RNF130	ring finger protein 130 [Source:HGNC Symbol;Acc:18280]	4.87693	1.80357	-0.705935
	FN1	fibronectin 1 [Source:HGNC Symbol;Acc:3778]	8.21009	3.6412	-0.696416
	CECR5	cat eye syndrome chromosome region, candidate 5 [Source:HGNC Symbol;Acc:1843]	6.42983	2.67803	-0.693879
	LTF	lactotransferrin [Source:HGNC Symbol;Acc:6720]	11.8983	5.71961	-0.689226
	LRRC53	leucine rich repeat containing 53 [Source:HGNC Symbol;Acc:25255]	3.02646	0.856752	-0.676049
	ATP5B	ATP synthase, H+ transporting, mitochondrial F1 complex, beta polypeptide [Source:HGNC Symbol;Acc:830]	4.66561	1.35135	-0.675511
	TOMM40L	translocase of outer mitochondrial membrane 40 homolog (yeast)-like [Source:HGNC Symbol;Acc:25756]	5.73309	1.58239	-0.675421
	GAL3ST2	galactose-3-O-sulfotransferase 2 [Source:HGNC Symbol;Acc:24869]	3.85955	1.37859	-0.671246
	NFE2L1	nuclear factor (erythroid-derived 2)-like 1 [Source:HGNC Symbol;Acc:7781]	6.87534	3.16277	-0.664589
	SCML1	sex comb on midleg-like 1 (Drosophila) [Source:HGNC Symbol;Acc:10580]	5.66511	2.4981	-0.663223
	ACHE	acetylcholinesterase [Source:HGNC Symbol;Acc:108]	7.55054	3.57772	-0.657887
	FMO6P	flavin containing monooxygenase 6 pseudogene [Source:HGNC Symbol;Acc:24024]	4.38415	1.81354	-0.657147
	BPHL	biphenyl hydrolase-like (serine hydrolase) [Source:HGNC Symbol;Acc:1094]	6.71085	2.92879	-0.65223
	GRB7	growth factor receptor-bound protein 7 [Source:HGNC Symbol;Acc:4567]	3.93601	1.74438	-0.64806
	PLG	plasminogen [Source:HGNC Symbol;Acc:9071]	6.75702	2.88632	-0.64484
	DDX5	DEAD (Asp-Glu-Ala-Asp) box helicase 5 [Source:HGNC Symbol;Acc:2746]	9.10377	3.6008	-0.644419
	FAM20C	family with sequence similarity 20, member C [Source:HGNC Symbol;Acc:22140]	4.30967	1.18108	-0.637124
	EPCAM	epithelial cell adhesion molecule [Source:HGNC Symbol;Acc:11529]	3.90145	1.0692	-0.637124
	CCT3	chaperonin containing TCP1, subunit 3 (gamma) [Source:HGNC Symbol;Acc:1616]	2.48248	0.90808	-0.633418
	E7BS64_MYOLU	Retinol dehydrogenase 5 [Source:UniProtKB/TrEMBL;Acc:E7BS64]	6.10738	2.48628	-0.629982
	ABCC12	ATP-binding cassette, sub-family C (CFTR/MRP), member 12 [Source:HGNC Symbol;Acc:14640]	7.03429	3.38165	-0.627295
	WFDC2	WAP four-disulfide core domain 2 [Source:HGNC Symbol;Acc:15939]	17.2916	7.85973	-0.623362
	CCDC38	coiled-coil domain containing 38 [Source:HGNC Symbol;Acc:26843]	6.06653	2.6541	-0.62205
	BHMT2	betaine--homocysteine S-methyltransferase 2 [Source:HGNC Symbol;Acc:1048]	7.44575	3.22068	-0.615048
	TMBIM1	transmembrane BAX inhibitor motif containing 1 [Source:HGNC Symbol;Acc:23410]	0.466377	0.0286055	-0.607752
	AGXT	alanine-glyoxylate aminotransferase [Source:HGNC Symbol;Acc:341]	6.99899	2.65148	-0.603047
	CTSB	cathepsin B [Source:HGNC Symbol;Acc:2527]	6.18511	2.05231	-0.596957
	TF	transferrin [Source:HGNC Symbol;Acc:11740]	7.36996	2.99144	-0.595282
	CNPPD1	cyclin Pas1/PHO80 domain containing 1 [Source:HGNC Symbol;Acc:25220]	1.92005	0.628759	-0.593929
	NPC1	Niemann-Pick disease, type C1 [Source:HGNC Symbol;Acc:7897]	4.77679	1.54204	-0.591025
	SLC5A9	solute carrier family 5 (sodium/glucose cotransporter), member 9 [Source:HGNC Symbol;Acc:22146]	3.0085	0.675102	-0.589414
	RANGAP1	Ran GTPase activating protein 1 [Source:HGNC Symbol;Acc:9854]	2.79832	1.18653	-0.586989
	AHSG	alpha-2-HS-glycoprotein [Source:HGNC Symbol;Acc:349]	13.6099	6.6578	-0.584657
	MNX1	motor neuron and pancreas homeobox 1 [Source:HGNC Symbol;Acc:4979]	4.8203	1.84785	-0.584224
	TREH	trehalase (brush-border membrane glycoprotein) [Source:HGNC Symbol;Acc:12266]	4.98477	2.10715	-0.577959
	PRCC	papillary renal cell carcinoma (translocation- associated) [Source:HGNC Symbol;Acc:9343]	1.68187	0.162882	-0.577242
	BPTF	bromodomain PHD finger transcription factor [Source:HGNC Symbol;Acc:3581]	3.83582	1.71107	-0.572116
	ZSWIM3	zinc finger, SWIM-type containing 3 [Source:HGNC Symbol;Acc:16157]	4.56769	2.2483	-0.570324
	ATP7B	ATPase, Cu++ transporting, beta polypeptide [Source:HGNC Symbol;Acc:870]	7.15864	3.19177	-0.567666
	GTF2IRD1	GTF2I repeat domain containing 1 [Source:HGNC Symbol;Acc:4661]	3.45812	1.24497	-0.567435
	HSP90AB1	heat shock protein 90kDa alpha (cytosolic), class B member 1 [Source:HGNC Symbol;Acc:5258]	3.41455	0.541637	-0.56607
	DDX3X	DEAD (Asp-Glu-Ala-Asp) box polypeptide 3, X-linked [Source:HGNC Symbol;Acc:2745]	3.43069	0.901815	-0.562163
	NME5	non-metastatic cells 5, protein expressed in (nucleoside-diphosphate kinase) [Source:HGNC Symbol;Acc:7853]	3.26546	0.858381	-0.562163
	IKZF4	IKAROS family zinc finger 4 (Eos) [Source:HGNC Symbol;Acc:13179]	3.69869	0.912977	-0.562039
	AGER	advanced glycosylation end product-specific receptor [Source:HGNC Symbol;Acc:320]	3.6293	0.89585	-0.562039
	LIPA	lipase A, lysosomal acid, cholesterol esterase [Source:HGNC Symbol;Acc:6617]	1.88203	0.374385	-0.5464
	MTSS1	metastasis suppressor 1 [Source:HGNC Symbol;Acc:20443]	5.11718	2.48238	-0.536026
	ITCH	itchy E3 ubiquitin protein ligase [Source:HGNC Symbol;Acc:13890]	4.92159	2.39877	-0.535231
	FAM177A1	family with sequence similarity 177, member A1 [Source:HGNC Symbol;Acc:19829]	3.59316	1.34149	-0.526269
	TOR3A	torsin family 3, member A [Source:HGNC Symbol;Acc:11997]	7.366	3.36137	-0.525944
	GMNN	geminin, DNA replication inhibitor [Source:HGNC Symbol;Acc:17493]	3.04545	0.867259	-0.510451
	PAPD5	PAP associated domain containing 5 [Source:HGNC Symbol;Acc:30758]	4.73278	2.21065	-0.510141
	TRAPPC4	trafficking protein particle complex 4 [Source:HGNC Symbol;Acc:19943]	8.68008	3.95942	-0.509734
	ALG12	asparagine-linked glycosylation 12, alpha-1,6- mannosyltransferase homolog (S. cerevisiae) [Source:HGNC Symbol;Acc:19358]	1.99255	0.782172	-0.507178
	SRCAP	Snf2-related CREBBP activator protein [Source:HGNC Symbol;Acc:16974]	2.56422	0.862004	-0.497014
	SRSF7	serine/arginine-rich splicing factor 7 [Source:HGNC Symbol;Acc:10789]	4.62974	1.50858	-0.483562
	MPRIP	myosin phosphatase Rho interacting protein [Source:HGNC Symbol;Acc:30321]	3.10086	1.53906	-0.483081
	DAZAP1	DAZ associated protein 1 [Source:HGNC Symbol;Acc:2683]	3.71494	0.964013	-0.477692
	HPN	hepsin [Source:HGNC Symbol;Acc:5155]	7.55469	3.05825	-0.471569
	TFAP2E	transcription factor AP-2 epsilon (activating enhancer binding protein 2 epsilon) [Source:HGNC Symbol;Acc:30774]	5.11867	2.46505	-0.467177
	HSD17B7	hydroxysteroid (17-beta) dehydrogenase 7 [Source:HGNC Symbol;Acc:5215]	3.65485	1.25273	-0.465315
	KLHDC9	kelch domain containing 9 [Source:HGNC Symbol;Acc:28489]	6.94282	2.80005	-0.463821
	SLC18B1	solute carrier family 18, subfamily B, member 1 [Source:HGNC Symbol;Acc:21573]	4.71054	2.29825	-0.460926
	DACT2	dapper, antagonist of beta-catenin, homolog 2 (Xenopus laevis) [Source:HGNC Symbol;Acc:21231]	3.13691	1.12236	-0.450224
	F7	coagulation factor VII (serum prothrombin conversion accelerator) [Source:HGNC Symbol;Acc:3544]	3.38834	1.67501	-0.449337
	LRRN4	leucine rich repeat neuronal 4 [Source:HGNC Symbol;Acc:16208]	3.33795	1.09192	-0.439406
	SH3RF2	SH3 domain containing ring finger 2 [Source:HGNC Symbol;Acc:26299]	6.21731	2.38339	-0.428465
	KIAA0895L	KIAA0895-like [Source:HGNC Symbol;Acc:34408]	3.25145	1.24643	-0.428465
	FBXO22	F-box protein 22 [Source:HGNC Symbol;Acc:13593]	3.53059	0.710558	-0.42639
	C5orf51	chromosome 5 open reading frame 51 [Source:HGNC Symbol;Acc:27750]	4.24282	1.46382	-0.423638
	DDX56	DEAD (Asp-Glu-Ala-Asp) box helicase 56 [Source:HGNC Symbol;Acc:18193]	3.38766	0.842367	-0.415494
	RPAIN	RPA interacting protein [Source:HGNC Symbol;Acc:28641]	5.03287	2.40257	-0.413337
	TTC39C	tetratricopeptide repeat domain 39C [Source:HGNC Symbol;Acc:26595]	5.80623	2.39999	-0.409799
	CCDC86	coiled-coil domain containing 86 [Source:HGNC Symbol;Acc:28359]	5.22766	2.55378	-0.407566
	IRG1	immunoresponsive 1 homolog (mouse) [Source:HGNC Symbol;Acc:33904]	3.29248	0.956586	-0.393697
	CCNG1	cyclin G1 [Source:HGNC Symbol;Acc:1592]	2.80096	1.30265	-0.387946
	POPDC3	popeye domain containing 3 [Source:HGNC Symbol;Acc:17649]	1.94561	0.210592	-0.384502
	PTPRN	protein tyrosine phosphatase, receptor type, N [Source:HGNC Symbol;Acc:9676]	5.99096	2.56186	-0.383463
	RWDD2A	RWD domain containing 2A [Source:HGNC Symbol;Acc:21385]	3.6689	1.3502	-0.377551
	WBP11	WW domain binding protein 11 [Source:HGNC Symbol;Acc:16461]	4.15649	1.64832	-0.373375
	OR6S1	olfactory receptor, family 6, subfamily S, member 1 [Source:HGNC Symbol;Acc:15363]	3.3651	1.37036	-0.368464
	SPRY4	sprouty homolog 4 (Drosophila) [Source:HGNC Symbol;Acc:15533]	4.28775	2.01726	-0.360922
	PCCB	propionyl CoA carboxylase, beta polypeptide [Source:HGNC Symbol;Acc:8654]	1.48533	0.204983	-0.356748
	TRAF1	TNF receptor-associated factor 1 [Source:HGNC Symbol;Acc:12031]	2.06989	0.461665	-0.351024
	MAMDC2	MAM domain containing 2 [Source:HGNC Symbol;Acc:23673]	2.6838	1.13661	-0.339324
	DUS1L	dihydrouridine synthase 1-like (S. cerevisiae) [Source:HGNC Symbol;Acc:30086]	1.33772	0.316478	-0.336474
	TEX12	testis expressed 12 [Source:HGNC Symbol;Acc:11734]	4.42192	1.77526	-0.332523
	ZKSCAN5	zinc finger with KRAB and SCAN domains 5 [Source:HGNC Symbol;Acc:12867]	2.74588	1.02127	-0.33128
	KNDC1	kinase non-catalytic C-lobe domain (KIND) containing 1 [Source:HGNC Symbol;Acc:29374]	4.9492	2.27672	-0.327594
	CCDC23	coiled-coil domain containing 23 [Source:HGNC Symbol;Acc:29204]	3.11166	0.81795	-0.320309
	LRRC16B	leucine rich repeat containing 16B [Source:HGNC Symbol;Acc:20272]	3.51207	1.29249	-0.317306
	CA4	carbonic anhydrase IV [Source:HGNC Symbol;Acc:1375]	4.16464	1.9158	-0.316159
	WISP2	WNT1 inducible signaling pathway protein 2 [Source:HGNC Symbol;Acc:12770]	2.89815	0.622157	-0.31514
	C8orf33	chromosome 8 open reading frame 33 [Source:HGNC Symbol;Acc:26104]	1.52724	0.327859	-0.31514
	LAYN	layilin [Source:HGNC Symbol;Acc:29471]	3.17102	1.52818	-0.313524
	TRMU	tRNA 5-methylaminomethyl-2-thiouridylate methyltransferase [Source:HGNC Symbol;Acc:25481]	3.42386	1.31252	-0.310456
	MCM8	minichromosome maintenance complex component 8 [Source:HGNC Symbol;Acc:16147]	4.11345	1.86483	-0.302537
	ST6GALNAC1	ST6 (alpha-N-acetyl-neuraminyl-2,3-beta-galactosyl- 1,3)-N-acetylgalactosaminide alpha-2,6-sialyltransferase 1 [Source:HGNC Symbol;Acc:23614]	3.14585	1.28635	-0.302506
	SREBF2	sterol regulatory element binding transcription factor 2 [Source:HGNC Symbol;Acc:11290]	4.40097	1.7353	-0.291084
	MYO1B	myosin IB [Source:HGNC Symbol;Acc:7596]	0.960232	0.390755	-0.288166
	ACE	angiotensin I converting enzyme (peptidyl- dipeptidase A) 1 [Source:HGNC Symbol;Acc:2707]	2.36352	0.395367	-0.283226
	ALAS2	aminolevulinate, delta-, synthase 2 [Source:HGNC Symbol;Acc:397]	2.95311	1.11148	-0.280101
	QDPR	quinoid dihydropteridine reductase [Source:HGNC Symbol;Acc:9752]	3.63988	1.74138	-0.275485
	MAP2K6	mitogen-activated protein kinase kinase 6 [Source:HGNC Symbol;Acc:6846]	3.50707	1.53128	-0.272782
	POU4F3	POU class 4 homeobox 3 [Source:HGNC Symbol;Acc:9220]	2.23308	0.604267	-0.270353
	C6orf132	chromosome 6 open reading frame 132 [Source:HGNC Symbol;Acc:21288]	7.62656	3.55919	-0.26858
	ACTR6	ARP6 actin-related protein 6 homolog (yeast) [Source:HGNC Symbol;Acc:24025]	3.20905	1.49761	-0.26858
	WDR72	WD repeat domain 72 [Source:HGNC Symbol;Acc:26790]	2.28986	0.332644	-0.266738
	CLEC17A	C-type lectin domain family 17, member A [Source:HGNC Symbol;Acc:34520]	7.90037	3.74119	-0.244937
	NIPSNAP1	nipsnap homolog 1 (C. elegans) [Source:HGNC Symbol;Acc:7827]	2.81728	0.668902	-0.242872
	SFI1	Sfi1 homolog, spindle assembly associated (yeast) [Source:HGNC Symbol;Acc:29064]	4.82364	1.92952	-0.240194
	MFSD11	major facilitator superfamily domain containing 11 [Source:HGNC Symbol;Acc:25458]	3.14585	1.25839	-0.240194
	CADM3	cell adhesion molecule 3 [Source:HGNC Symbol;Acc:17601]	3.50267	1.21935	-0.238536
	MYO7A	myosin VIIA [Source:HGNC Symbol;Acc:7606]	3.47756	1.47175	-0.223669
	PLEKHA6	pleckstrin homology domain containing, family A member 6 [Source:HGNC Symbol;Acc:17053]	2.42487	0.996812	-0.222328
	ZNF304	zinc finger protein 304 [Source:HGNC Symbol;Acc:13505]	3.27654	1.45144	-0.212297
	ZBTB48	zinc finger and BTB domain containing 48 [Source:HGNC Symbol;Acc:4930]	1.94743	0.948547	-0.21178
	ARHGEF19	Rho guanine nucleotide exchange factor (GEF) 19 [Source:HGNC Symbol;Acc:26604]	1.47407	0.312968	-0.211435
	COX7B	cytochrome c oxidase subunit VIIb [Source:HGNC Symbol;Acc:2291]	5.20931	2.39637	-0.204613
	SERPINE3	serpin peptidase inhibitor, clade E (nexin, plasminogen activator inhibitor type 1), member 3 [Source:HGNC Symbol;Acc:24774]	2.74796	0.892309	-0.203761
	FAM123B	family with sequence similarity 123B [Source:HGNC Symbol;Acc:26837]	2.57131	1.01387	-0.202784
	DMXL2	Dmx-like 2 [Source:HGNC Symbol;Acc:2938]	2.5459	1.00385	-0.202784
	HAPLN3	hyaluronan and proteoglycan link protein 3 [Source:HGNC Symbol;Acc:21446]	2.42057	0.827172	-0.202723
	OGDH	oxoglutarate (alpha-ketoglutarate) dehydrogenase (lipoamide) [Source:HGNC Symbol;Acc:8124]	1.42094	0.485573	-0.202723
	MGST2	microsomal glutathione S-transferase 2 [Source:HGNC Symbol;Acc:7063]	2.35939	0.413469	-0.201332
	TIFAB	TRAF-interacting protein with forkhead-associated domain, family member B [Source:HGNC Symbol;Acc:34024]	2.17606	0.381342	-0.201332
	GSTO2	glutathione S-transferase omega 2 [Source:HGNC Symbol;Acc:23064]	1.94303	0.340504	-0.201332
	SLC2A1	solute carrier family 2 (facilitated glucose transporter), member 1 [Source:HGNC Symbol;Acc:11005]	3.21837	1.57023	-0.196488
	CCDC11	coiled-coil domain containing 11 [Source:HGNC Symbol;Acc:26530]	3.68679	1.3191	-0.192106
	PADI3	peptidyl arginine deiminase, type III [Source:HGNC Symbol;Acc:18337]	2.78837	0.997651	-0.192106
	C2orf29	chromosome 2 open reading frame 29 [Source:HGNC Symbol;Acc:25217]	2.79132	1.13474	-0.183958
	UGGT2	UDP-glucose glycoprotein glucosyltransferase 2 [Source:HGNC Symbol;Acc:15664]	3.66233	1.43202	-0.18158
	F13B	coagulation factor XIII, B polypeptide [Source:HGNC Symbol;Acc:3534]	4.08961	1.91429	-0.176142
	PRRC2A	proline-rich coiled-coil 2A [Source:HGNC Symbol;Acc:13918]	2.06715	0.771019	-0.176027
	PARP4	poly (ADP-ribose) polymerase family, member 4 [Source:HGNC Symbol;Acc:271]	3.64172	1.73302	-0.165508
	CPNE2	copine II [Source:HGNC Symbol;Acc:2315]	2.15603	0.89735	-0.144737
	TP53I3	tumor protein p53 inducible protein 3 [Source:HGNC Symbol;Acc:19373]	2.38137	0.525825	-0.142433
	GLS2	glutaminase 2 (liver, mitochondrial) [Source:HGNC Symbol;Acc:29570]	3.8594	1.86883	-0.137005
	ZNF420	zinc finger protein 420 [Source:HGNC Symbol;Acc:20649]	2.61244	0.623139	-0.131139
	HFE	hemochromatosis [Source:HGNC Symbol;Acc:4886]	2.82952	1.30163	-0.129985
	DHX34	DEAH (Asp-Glu-Ala-His) box polypeptide 34 [Source:HGNC Symbol;Acc:16719]	1.99169	0.366484	-0.114758
	GSTM4	glutathione S-transferase mu 4 [Source:HGNC Symbol;Acc:4636]	3.48876	1.60489	-0.108507
	TUBGCP2	tubulin, gamma complex associated protein 2 [Source:HGNC Symbol;Acc:18599]	2.138	1.02134	-0.107194
	PURG	purine-rich element binding protein G [Source:HGNC Symbol;Acc:17930]	2.24679	0.814319	-0.101749
	DHRS7	dehydrogenase/reductase (SDR family) member 7 [Source:HGNC Symbol;Acc:21524]	3.8802	1.69996	-0.08889
	TM7SF3	transmembrane 7 superfamily member 3 [Source:HGNC Symbol;Acc:23049]	4.44642	2.19694	-0.087312
	TCF25	transcription factor 25 (basic helix-loop-helix) [Source:HGNC Symbol;Acc:29181]	1.97884	0.910299	-0.0856591
	SRRM1	serine/arginine repetitive matrix 1 [Source:HGNC Symbol;Acc:16638]	4.17875	1.99919	-0.0854565
	ZNF786	zinc finger protein 786 [Source:HGNC Symbol;Acc:21806]	3.33755	1.59674	-0.0854565
	ZNF185	zinc finger protein 185 (LIM domain) [Source:HGNC Symbol;Acc:12976]	2.3844	0.498574	-0.0849091
	RCN1	reticulocalbin 1, EF-hand calcium binding domain [Source:HGNC Symbol;Acc:9934]	2.93713	1.15811	-0.0818162
	WIPF1	WAS/WASL interacting protein family, member 1 [Source:HGNC Symbol;Acc:12736]	2.10701	0.830793	-0.0818162
	LRRC66	leucine rich repeat containing 66 [Source:HGNC Symbol;Acc:34299]	4.5401	2.03995	-0.0745193
	APBB3	amyloid beta (A4) precursor protein-binding, family B, member 3 [Source:HGNC Symbol;Acc:20708]	2.34436	0.539222	-0.0701366
	WDR27	WD repeat domain 27 [Source:HGNC Symbol;Acc:21248]	1.95001	0.448518	-0.0701366
	C8B	complement component 8, beta polypeptide [Source:HGNC Symbol;Acc:1353]	3.15689	1.45222	-0.0612778
	NFYB	nuclear transcription factor Y, beta [Source:HGNC Symbol;Acc:7805]	0.550845	0.0460723	-0.0610376
	SDR42E1	short chain dehydrogenase/reductase family 42E, member 1 [Source:HGNC Symbol;Acc:29834]	0.255988	0	-0.0610376
	SESTD1	SEC14 and spectrin domains 1 [Source:HGNC Symbol;Acc:18379]	2.87308	1.2145	-0.0504558
	SH3YL1	SH3 domain containing, Ysc84-like 1 (S. cerevisiae) [Source:HGNC Symbol;Acc:29546]	3.33127	1.49506	-0.0485489
	GOLGA4	golgin A4 [Source:HGNC Symbol;Acc:4427]	3.34212	1.19027	-0.0436442
	TIPARP	TCDD-inducible poly(ADP-ribose) polymerase [Source:HGNC Symbol;Acc:23696]	0.698839	0.347196	-0.0423405
	CCDC101	coiled-coil domain containing 101 [Source:HGNC Symbol;Acc:25156]	1.41486	0.185959	-0.0396353
	TRIM28	tripartite motif containing 28 [Source:HGNC Symbol;Acc:16384]	1.93718	0.891135	-0.0351673
	ATG10	ATG10 autophagy related 10 homolog (S. cerevisiae) [Source:HGNC Symbol;Acc:20315]	3.01587	1.4759	-0.0273866
	FAM84A	family with sequence similarity 84, member A [Source:HGNC Symbol;Acc:20743]	3.84016	1.72124	-0.0205037
	PSME2	proteasome (prosome, macropain) activator subunit 2 (PA28 beta) [Source:HGNC Symbol;Acc:9569]	5.15978	2.53182	-0.00115127

## Sheet: Up-regulated genes
	Gene Symbol	Description	RPKM(active)	RPKM(torpor)	Gfold value
	COCH	coagulation factor C homolog, cochlin (Limulus polyphemus) [Source:HGNC Symbol;Acc:2180]	0.204936	136.467	7.77335
	CR2	complement component (3d/Epstein Barr virus) receptor 2 [Source:HGNC Symbol;Acc:2336]	0	10.1739	6.1609
	SPIC	Spi-C transcription factor (Spi-1/PU.1 related) [Source:HGNC Symbol;Acc:29549]	1.38057	64.0356	4.86656
	CYTL1	cytokine-like 1 [Source:HGNC Symbol;Acc:24435]	0	16.3615	4.74622
	NPY1R	neuropeptide Y receptor Y1 [Source:HGNC Symbol;Acc:7956]	0.022881	5.91542	4.71541
	CLEC17A	C-type lectin domain family 17, member A [Source:HGNC Symbol;Acc:34520]	0	7.53215	4.32429
	IL8	interleukin 8 [Source:HGNC Symbol;Acc:6025]	0	9.99383	4.26878
	TLX1	T-cell leukemia homeobox 1 [Source:HGNC Symbol;Acc:5056]	0	7.2206	4.18879
	MS4A1	membrane-spanning 4-domains, subfamily A, member 1 [Source:HGNC Symbol;Acc:7315]	0.189822	12.1667	4.13182
	CD79A	CD79a molecule, immunoglobulin-associated alpha [Source:HGNC Symbol;Acc:1698]	0.572774	27.6133	4.10312
	CCK	cholecystokinin [Source:HGNC Symbol;Acc:1569]	0.0891629	14.3557	4.02255
	TLR8	toll-like receptor 8 [Source:HGNC Symbol;Acc:15632]	0.211046	7.36549	3.97053
	MAPK1IP1L	mitogen-activated protein kinase 1 interacting protein 1-like [Source:HGNC Symbol;Acc:19840]	0.348546	19.3473	3.92102
	CD22	CD22 molecule [Source:HGNC Symbol;Acc:1643]	2.0851	43.3647	3.8957
	PROSER1	proline and serine rich 1 [Source:HGNC Symbol;Acc:20291]	0.188606	8.48097	3.79248
	WT1	Wilms tumor 1 [Source:HGNC Symbol;Acc:12796]	0.129091	6.86479	3.73596
	FBLN5	fibulin 5 [Source:HGNC Symbol;Acc:3602]	0.671213	16.1001	3.69694
	FAIM3	Fas apoptotic inhibitory molecule 3 [Source:HGNC Symbol;Acc:14315]	0.574536	12.2482	3.60597
	ITGAD	integrin, alpha D [Source:HGNC Symbol;Acc:6146]	1.44239	37.5477	3.60396
	IGHM	immunoglobulin heavy constant mu [Source:HGNC Symbol;Acc:5541]	8.1099	125.772	3.55699
	TIMP4	TIMP metallopeptidase inhibitor 4 [Source:HGNC Symbol;Acc:11823]	0.755115	13.9442	3.45706
	FCRL2	Fc receptor-like 2 [Source:HGNC Symbol;Acc:14875]	0.0682359	7.2824	3.41636
	GDPD2	glycerophosphodiester phosphodiesterase domain containing 2 [Source:HGNC Symbol;Acc:25974]	0	4.07731	3.39059
	WASF1	WAS protein family, member 1 [Source:HGNC Symbol;Acc:12732]	0.361607	8.36479	3.32941
	ITGAM	integrin, alpha M (complement component 3 receptor 3 subunit) [Source:HGNC Symbol;Acc:6149]	0.0261039	2.49771	3.2544
	VCAM1	vascular cell adhesion molecule 1 [Source:HGNC Symbol;Acc:12663]	12.2371	137.927	3.23411
	LRRN1	leucine rich repeat neuronal 1 [Source:HGNC Symbol;Acc:20980]	0.497558	8.28415	3.20076
	DTX1	deltex homolog 1 (Drosophila) [Source:HGNC Symbol;Acc:3060]	0.880116	13.7655	3.09677
	KAZALD1	Kazal-type serine peptidase inhibitor domain 1 [Source:HGNC Symbol;Acc:25460]	0.138474	6.03031	3.06448
	HTRA4	HtrA serine peptidase 4 [Source:HGNC Symbol;Acc:26909]	5.675	60.4166	2.98517
	POU2AF1	POU class 2 associating factor 1 [Source:HGNC Symbol;Acc:9211]	0.257748	8.95192	2.94653
	IDO1	indoleamine 2,3-dioxygenase 1 [Source:HGNC Symbol;Acc:6059]	0.620055	10.6868	2.9342
	PLAC8	placenta-specific 8 [Source:HGNC Symbol;Acc:19254]	0.7564	16.4236	2.92758
	SLC26A8	solute carrier family 26, member 8 [Source:HGNC Symbol;Acc:14468]	0.319977	5.50928	2.89351
	S100A12	S100 calcium binding protein A12 [Source:HGNC Symbol;Acc:10489]	18.7249	184.007	2.86315
	CCL2	chemokine (C-C motif) ligand 2 [Source:HGNC Symbol;Acc:10618]	0.814662	16.8641	2.85653
	FYCO1	FYVE and coiled-coil domain containing 1 [Source:HGNC Symbol;Acc:14673]	0.288678	5.76337	2.80257
	MSC	musculin [Source:HGNC Symbol;Acc:7321]	0.274163	6.30599	2.80078
	HSPH1	heat shock 105kDa/110kDa protein 1 [Source:HGNC Symbol;Acc:16969]	0.108016	3.05253	2.77879
	FXYD2	FXYD domain containing ion transport regulator 2 [Source:HGNC Symbol;Acc:4026]	10.1505	95.905	2.73927
	CXCR3	chemokine (C-X-C motif) receptor 3 [Source:HGNC Symbol;Acc:4540]	0.210563	5.23058	2.73084
	EVL	Enah/Vasp-like [Source:HGNC Symbol;Acc:20234]	1.89503	19.6565	2.72803
	NKD2	naked cuticle homolog 2 (Drosophila) [Source:HGNC Symbol;Acc:17046]	0.694836	8.98025	2.6698
	ATP2A3	ATPase, Ca++ transporting, ubiquitous [Source:HGNC Symbol;Acc:813]	2.11484	18.0764	2.65047
	TBC1D10C	TBC1 domain family, member 10C [Source:HGNC Symbol;Acc:24702]	0.51492	7.23247	2.63076
	S100A9	S100 calcium binding protein A9 [Source:HGNC Symbol;Acc:10499]	3.79001	35.7162	2.61965
	CHST2	carbohydrate (N-acetylglucosamine-6-O) sulfotransferase 2 [Source:HGNC Symbol;Acc:1970]	2.64261	23.7938	2.6122
	PIK3R5	phosphoinositide-3-kinase, regulatory subunit 5 [Source:HGNC Symbol;Acc:30035]	1.04101	10.2046	2.61095
	MMP19	matrix metallopeptidase 19 [Source:HGNC Symbol;Acc:7165]	0.530272	6.70176	2.59125
	MGAT3	mannosyl (beta-1,4-)-glycoprotein beta-1,4-N- acetylglucosaminyltransferase [Source:HGNC Symbol;Acc:7046]	0.286082	5.9785	2.57299
	PLD3	phospholipase D family, member 3 [Source:HGNC Symbol;Acc:17158]	0.729322	8.07685	2.54678
	SPARCL1	SPARC-like 1 (hevin) [Source:HGNC Symbol;Acc:11220]	2.87237	23.4153	2.54644
	SIGLEC1	sialic acid binding Ig-like lectin 1, sialoadhesin [Source:HGNC Symbol;Acc:11127]	2.16923	16.2239	2.5269
	LAMA2	laminin, alpha 2 [Source:HGNC Symbol;Acc:6482]	0.33391	6.58304	2.48537
	UCP1	uncoupling protein 1 (mitochondrial, proton carrier) [Source:HGNC Symbol;Acc:12517]	0.679922	8.13216	2.48385
	NFE2	nuclear factor (erythroid-derived 2), 45kDa [Source:HGNC Symbol;Acc:7780]	0	5.03481	2.47929
	DAPL1	death associated protein-like 1 [Source:HGNC Symbol;Acc:21490]	0.718876	14.9915	2.46809
	TRAF3IP3	TRAF3 interacting protein 3 [Source:HGNC Symbol;Acc:30766]	0.654143	7.69009	2.45818
	PTPRCAP	protein tyrosine phosphatase, receptor type, C- associated protein [Source:HGNC Symbol;Acc:9667]	8.50314	65.0689	2.44905
	SPP1	secreted phosphoprotein 1 [Source:HGNC Symbol;Acc:11255]	16.0272	108.49	2.44837
	CCR6	chemokine (C-C motif) receptor 6 [Source:HGNC Symbol;Acc:1607]	0	3.83936	2.4296
	CARD10	caspase recruitment domain family, member 10 [Source:HGNC Symbol;Acc:16422]	0.688556	7.45795	2.42805
	CDH3	cadherin 3, type 1, P-cadherin (placental) [Source:HGNC Symbol;Acc:1762]	0	4.04111	2.4041
	CSF3R	colony stimulating factor 3 receptor (granulocyte) [Source:HGNC Symbol;Acc:2439]	2.38355	17.3396	2.37951
	SLC11A2	solute carrier family 11 (proton-coupled divalent metal ion transporters), member 2 [Source:HGNC Symbol;Acc:10908]	0.665879	7.61959	2.35951
	LIMD2	LIM domain containing 2 [Source:HGNC Symbol;Acc:28142]	2.47278	24.3255	2.35565
	DIXDC1	DIX domain containing 1 [Source:HGNC Symbol;Acc:23695]	1.15327	8.49965	2.33068
	RHOH	ras homolog family member H [Source:HGNC Symbol;Acc:686]	0.167913	4.48007	2.32847
	IL23A	interleukin 23, alpha subunit p19 [Source:HGNC Symbol;Acc:15488]	1.44601	13.8154	2.31221
	DDIT4	DNA-damage-inducible transcript 4 [Source:HGNC Symbol;Acc:24944]	8.42042	50.9914	2.22776
	SLC27A6	solute carrier family 27 (fatty acid transporter), member 6 [Source:HGNC Symbol;Acc:11000]	0.309819	5.51084	2.2275
	CCR7	chemokine (C-C motif) receptor 7 [Source:HGNC Symbol;Acc:1608]	0.435064	7.67191	2.21436
	MYL4	myosin, light chain 4, alkali; atrial, embryonic [Source:HGNC Symbol;Acc:7585]	0	5.19435	2.21185
	SEMA7A	semaphorin 7A, GPI membrane anchor (John Milton Hagen blood group) [Source:HGNC Symbol;Acc:10741]	1.61129	11.1183	2.16024
	LTC4S	leukotriene C4 synthase [Source:HGNC Symbol;Acc:6719]	0.215242	6.43598	2.16008
	C11orf41	chromosome 11 open reading frame 41 [Source:HGNC Symbol;Acc:24836]	0.253372	3.62616	2.15935
	IKZF3	IKAROS family zinc finger 3 (Aiolos) [Source:HGNC Symbol;Acc:13178]	0	5.32439	2.15189
	KEL	Kell blood group, metallo-endopeptidase [Source:HGNC Symbol;Acc:6308]	0	5.30438	2.15189
	TRAF5	TNF receptor-associated factor 5 [Source:HGNC Symbol;Acc:12035]	0	2.88836	2.15189
	CLEC3B	C-type lectin domain family 3, member B [Source:HGNC Symbol;Acc:11891]	2.3685	19.3939	2.13949
	IL20RB	interleukin 20 receptor beta [Source:HGNC Symbol;Acc:6004]	1.04704	8.30146	2.13881
	CPVL	carboxypeptidase, vitellogenic-like [Source:HGNC Symbol;Acc:14399]	1.36839	10.2867	2.12578
	PTCH2	patched 2 [Source:HGNC Symbol;Acc:9586]	0	5.10238	2.12096
	GPR18	G protein-coupled receptor 18 [Source:HGNC Symbol;Acc:4472]	0.486215	8.052	2.11882
	TUBB1	tubulin, beta 1 class VI [Source:HGNC Symbol;Acc:16257]	1.17969	8.45674	2.10691
	FCGR1B	Fc fragment of IgG, high affinity Ib, receptor (CD64) [Source:HGNC Symbol;Acc:3614]	0.131358	3.74646	2.08778
	THBS1	thrombospondin 1 [Source:HGNC Symbol;Acc:11785]	4.36499	22.9692	2.08377
	GPR171	G protein-coupled receptor 171 [Source:HGNC Symbol;Acc:30057]	0.138318	3.88134	2.06287
	C7orf63	chromosome 7 open reading frame 63 [Source:HGNC Symbol;Acc:26107]	0.169771	3.80075	2.06097
	CLDN6	claudin 6 [Source:HGNC Symbol;Acc:2048]	0.829994	9.37172	2.05993
	BHLHA15	basic helix-loop-helix family, member a15 [Source:HGNC Symbol;Acc:22265]	0.650998	6.63441	2.05992
	CNDP1	carnosine dipeptidase 1 (metallopeptidase M20 family) [Source:HGNC Symbol;Acc:20675]	0.861753	6.87129	2.0578
	TBC1D1	TBC1 (tre-2/USP6, BUB2, cdc16) domain family, member 1 [Source:HGNC Symbol;Acc:11578]	0.851579	6.68756	2.04977
	RASGRP2	RAS guanyl releasing protein 2 (calcium and DAG- regulated) [Source:HGNC Symbol;Acc:9879]	3.10135	18.4551	2.04876
	MICAL1	microtubule associated monoxygenase, calponin and LIM domain containing 1 [Source:HGNC Symbol;Acc:20619]	1.16038	6.88801	2.03472
	C1orf38	chromosome 1 open reading frame 38 [Source:HGNC Symbol;Acc:16839]	1.36865	8.70165	2.02717
	INPP5D	inositol polyphosphate-5-phosphatase, 145kDa [Source:HGNC Symbol;Acc:6079]	3.03646	16.0923	2.0241
	ANGPTL2	angiopoietin-like 2 [Source:HGNC Symbol;Acc:490]	4.05086	21.2765	2.00778
	RASAL3	RAS protein activator like 3 [Source:HGNC Symbol;Acc:26129]	0.432469	4.25432	2.00643
	ADAMTS2	ADAM metallopeptidase with thrombospondin type 1 motif, 2 [Source:HGNC Symbol;Acc:218]	0.188365	4.0437	1.99662
	FAM129C	family with sequence similarity 129, member C [Source:HGNC Symbol;Acc:24130]	0.165051	3.54323	1.99662
	SLAMF6	SLAM family member 6 [Source:HGNC Symbol;Acc:21392]	0.639417	5.69901	1.98444
	PTPRA	protein tyrosine phosphatase, receptor type, A [Source:HGNC Symbol;Acc:9664]	7.57723	36.0258	1.98041
	FAM101B	family with sequence similarity 101, member B [Source:HGNC Symbol;Acc:28705]	0.671255	4.88085	1.97473
	VCAN	versican [Source:HGNC Symbol;Acc:2464]	0.348546	3.22964	1.96677
	FAM65B	family with sequence similarity 65, member B [Source:HGNC Symbol;Acc:13872]	1.09135	6.33971	1.9582
	CCL19	chemokine (C-C motif) ligand 19 [Source:HGNC Symbol;Acc:10617]	0.449078	7.27173	1.95624
	ALOX5AP	arachidonate 5-lipoxygenase-activating protein [Source:HGNC Symbol;Acc:436]	0.983754	8.98621	1.94514
	C16orf74	chromosome 16 open reading frame 74 [Source:HGNC Symbol;Acc:23362]	0	4.09251	1.92001
	LAT	linker for activation of T cells [Source:HGNC Symbol;Acc:18874]	1.00656	6.76543	1.91314
	PTK2B	PTK2B protein tyrosine kinase 2 beta [Source:HGNC Symbol;Acc:9612]	2.90491	14.4949	1.90208
	IKZF1	IKAROS family zinc finger 1 (Ikaros) [Source:HGNC Symbol;Acc:13176]	1.49145	9.39648	1.90098
	PDLIM3	PDZ and LIM domain 3 [Source:HGNC Symbol;Acc:20767]	0.876344	6.55529	1.89392
	APOBR	apolipoprotein B receptor [Source:HGNC Symbol;Acc:24087]	1.23349	7.41706	1.89296
	GSN	gelsolin [Source:HGNC Symbol;Acc:4620]	6.76092	34.4603	1.88557
	FAM167A	family with sequence similarity 167, member A [Source:HGNC Symbol;Acc:15549]	0	2.80523	1.88363
	MYCT1	myc target 1 [Source:HGNC Symbol;Acc:23172]	2.81544	15.0685	1.88168
	MYH11	myosin, heavy chain 11, smooth muscle [Source:HGNC Symbol;Acc:7569]	3.47002	15.7145	1.8528
	SPOCK2	sparc/osteonectin, cwcv and kazal-like domains proteoglycan (testican) 2 [Source:HGNC Symbol;Acc:13564]	2.67746	13.6478	1.84772
	CYFIP2	cytoplasmic FMR1 interacting protein 2 [Source:HGNC Symbol;Acc:13760]	1.49033	7.59665	1.84772
	SLC16A3	solute carrier family 16, member 3 (monocarboxylic acid transporter 4) [Source:HGNC Symbol;Acc:10924]	0	3.13123	1.84635
	MAP1B	microtubule-associated protein 1B [Source:HGNC Symbol;Acc:6836]	0.548708	3.00851	1.83417
	FGFR1	fibroblast growth factor receptor 1 [Source:HGNC Symbol;Acc:3688]	0.81455	5.47847	1.83153
	FIBIN	fin bud initiation factor homolog (zebrafish) [Source:HGNC Symbol;Acc:33747]	2.14984	11.7592	1.827
	FAM49A	family with sequence similarity 49, member A [Source:HGNC Symbol;Acc:25373]	2.21808	10.7419	1.8257
	NOL3	nucleolar protein 3 (apoptosis repressor with CARD domain) [Source:HGNC Symbol;Acc:7869]	11.1695	51.4218	1.82471
	FILIP1L	filamin A interacting protein 1-like [Source:HGNC Symbol;Acc:24589]	5.46762	24.5911	1.80811
	CORO1A	coronin, actin binding protein, 1A [Source:HGNC Symbol;Acc:2252]	8.33878	38.6084	1.80794
	NOTCH3	notch 3 [Source:HGNC Symbol;Acc:7883]	1.26251	6.21292	1.8039
	ELMO1	engulfment and cell motility 1 [Source:HGNC Symbol;Acc:16286]	2.01665	10.0381	1.80028
	C7	complement component 7 [Source:HGNC Symbol;Acc:1346]	8.14981	34.7557	1.79852
	LTB	lymphotoxin beta (TNF superfamily, member 3) [Source:HGNC Symbol;Acc:6711]	2.62039	15.8869	1.78741
	FMNL1	formin-like 1 [Source:HGNC Symbol;Acc:1212]	3.20502	16.159	1.78424
	RPS6KL1	ribosomal protein S6 kinase-like 1 [Source:HGNC Symbol;Acc:20222]	0	4.00201	1.76871
	NR5A1	nuclear receptor subfamily 5, group A, member 1 [Source:HGNC Symbol;Acc:7983]	0	2.04564	1.76871
	SASH3	SAM and SH3 domain containing 3 [Source:HGNC Symbol;Acc:15975]	1.82558	9.45308	1.76294
	P2RY10	purinergic receptor P2Y, G-protein coupled, 10 [Source:HGNC Symbol;Acc:19906]	0.179719	3.30695	1.75878
	NKX2-3	NK2 homeobox 3 [Source:HGNC Symbol;Acc:7836]	0.165571	3.80827	1.75608
	PIK3CG	phosphoinositide-3-kinase, catalytic, gamma polypeptide [Source:HGNC Symbol;Acc:8978]	0.925059	5.15657	1.75121
	CSRP2	cysteine and glycine-rich protein 2 [Source:HGNC Symbol;Acc:2470]	23.5626	94.5003	1.74199
	BATF	basic leucine zipper transcription factor, ATF-like [Source:HGNC Symbol;Acc:958]	1.71544	11.0478	1.70451
	IL27RA	interleukin 27 receptor, alpha [Source:HGNC Symbol;Acc:17290]	0.658124	4.58902	1.69959
	LRRC49	leucine rich repeat containing 49 [Source:HGNC Symbol;Acc:25965]	0.10867	2.39951	1.69259
	RLTPR	RGD motif, leucine rich repeats, tropomodulin domain and proline-rich containing [Source:HGNC Symbol;Acc:27089]	0	3.56353	1.68673
	WAS	Wiskott-Aldrich syndrome (eczema-thrombocytopenia) [Source:HGNC Symbol;Acc:12731]	2.97975	14.2139	1.6823
	MFSD2B	major facilitator superfamily domain containing 2B [Source:HGNC Symbol;Acc:37207]	1.86154	10.276	1.68069
	WNT2B	wingless-type MMTV integration site family, member 2B [Source:HGNC Symbol;Acc:12781]	0.698746	4.4733	1.67775
	PREX1	phosphatidylinositol-3,4,5-trisphosphate-dependent Rac exchange factor 1 [Source:HGNC Symbol;Acc:32594]	4.66839	18.2922	1.67609
	SLC6A5	solute carrier family 6 (neurotransmitter transporter, glycine), member 5 [Source:HGNC Symbol;Acc:11051]	5.39828	22.0545	1.6664
	LRMP	lymphoid-restricted membrane protein [Source:HGNC Symbol;Acc:6690]	1.96976	9.40643	1.66144
	RASSF5	Ras association (RalGDS/AF-6) domain family member 5 [Source:HGNC Symbol;Acc:17609]	2.90178	12.5665	1.6536
	ABI3	ABI family, member 3 [Source:HGNC Symbol;Acc:29859]	2.99342	14.546	1.64324
	APBB1	amyloid beta (A4) precursor protein-binding, family B, member 1 (Fe65) [Source:HGNC Symbol;Acc:581]	1.15833	6.02446	1.63466
	MYC	v-myc myelocytomatosis viral oncogene homolog (avian) [Source:HGNC Symbol;Acc:7553]	6.52103	26.251	1.62669
	RGS1	regulator of G-protein signaling 1 [Source:HGNC Symbol;Acc:9991]	3.29755	15.8831	1.61815
	TREML1	triggering receptor expressed on myeloid cells-like 1 [Source:HGNC Symbol;Acc:20434]	0.324572	4.70321	1.61745
	ITGA4	integrin, alpha 4 (antigen CD49D, alpha 4 subunit of VLA-4 receptor) [Source:HGNC Symbol;Acc:6140]	3.13089	12.1662	1.60918
	ASB2	ankyrin repeat and SOCS box containing 2 [Source:HGNC Symbol;Acc:16012]	0.873847	5.0114	1.60493
	MYOM1	myomesin 1, 185kDa [Source:HGNC Symbol;Acc:7613]	1.88476	8.46944	1.60119
	EDN3	endothelin 3 [Source:HGNC Symbol;Acc:3178]	0	3.68535	1.59984
	RAC2	ras-related C3 botulinum toxin substrate 2 (rho family, small GTP binding protein Rac2) [Source:HGNC Symbol;Acc:9802]	8.71842	33.2688	1.58658
	DNAJB4	DnaJ (Hsp40) homolog, subfamily B, member 4 [Source:HGNC Symbol;Acc:14886]	0.139269	1.81648	1.58161
	PDZD2	PDZ domain containing 2 [Source:HGNC Symbol;Acc:18486]	2.58929	11.4043	1.56878
	ZYX	zyxin [Source:HGNC Symbol;Acc:13200]	12.0246	44.13	1.56779
	IL1B	interleukin 1, beta [Source:HGNC Symbol;Acc:5992]	2.31824	11.3615	1.56446
	COL6A1	collagen, type VI, alpha 1 [Source:HGNC Symbol;Acc:2211]	5.16437	19.3298	1.56017
	VWF	von Willebrand factor [Source:HGNC Symbol;Acc:12726]	8.75746	29.977	1.55841
	FGD1	FYVE, RhoGEF and PH domain containing 1 [Source:HGNC Symbol;Acc:3663]	3.01376	11.8423	1.55583
	ARHGEF2	Rho/Rac guanine nucleotide exchange factor (GEF) 2 [Source:HGNC Symbol;Acc:682]	2.27418	9.21969	1.5535
	SPN	sialophorin [Source:HGNC Symbol;Acc:11249]	2.8697	12.6731	1.54787
	RASSF2	Ras association (RalGDS/AF-6) domain family member 2 [Source:HGNC Symbol;Acc:9883]	2.82514	10.8634	1.54707
	SLC7A1	solute carrier family 7 (cationic amino acid transporter, y+ system), member 1 [Source:HGNC Symbol;Acc:11057]	2.65971	9.98649	1.54706
	MAP4K1	mitogen-activated protein kinase kinase kinase kinase 1 [Source:HGNC Symbol;Acc:6863]	0.991602	5.97146	1.54596
	MS4A7	membrane-spanning 4-domains, subfamily A, member 7 [Source:HGNC Symbol;Acc:13378]	1.3538	7.31755	1.54096
	FSCN3	fascin homolog 3, actin-bundling protein, testicular (Strongylocentrotus purpuratus) [Source:HGNC Symbol;Acc:3961]	0.655697	4.18932	1.53995
	FABP5	fatty acid binding protein 5 (psoriasis-associated) [Source:HGNC Symbol;Acc:3560]	9.23564	39.8022	1.53892
	APBB1IP	amyloid beta (A4) precursor protein-binding, family B, member 1 interacting protein [Source:HGNC Symbol;Acc:17379]	4.18807	16.1572	1.53198
	SLC30A8	solute carrier family 30 (zinc transporter), member 8 [Source:HGNC Symbol;Acc:20303]	1.94898	9.81735	1.51773
	ITGA8	integrin, alpha 8 [Source:HGNC Symbol;Acc:6144]	0.357171	3.53255	1.51766
	KIAA1755	KIAA1755 [Source:HGNC Symbol;Acc:29372]	1.13483	5.04641	1.5145
	CXCR7	chemokine (C-X-C motif) receptor 7 [Source:HGNC Symbol;Acc:23692]	2.21686	9.95438	1.50904
	VAV1	vav 1 guanine nucleotide exchange factor [Source:HGNC Symbol;Acc:12657]	4.64965	17.327	1.50345
	SLC44A2	solute carrier family 44, member 2 [Source:HGNC Symbol;Acc:17292]	10.3608	35.4856	1.50181
	HCLS1	hematopoietic cell-specific Lyn substrate 1 [Source:HGNC Symbol;Acc:4844]	8.16904	29.1011	1.50131
	NLRP3	NLR family, pyrin domain containing 3 [Source:HGNC Symbol;Acc:16400]	1.2442	5.16241	1.49924
	ICAM3	intercellular adhesion molecule 3 [Source:HGNC Symbol;Acc:5346]	2.12813	9.60326	1.49877
	PRKCB	protein kinase C, beta [Source:HGNC Symbol;Acc:9395]	2.25465	8.62369	1.49302
	DEF6	differentially expressed in FDCP 6 homolog (mouse) [Source:HGNC Symbol;Acc:2760]	1.09886	5.43408	1.48991
	F13A1	coagulation factor XIII, A1 polypeptide [Source:HGNC Symbol;Acc:3531]	1.78494	7.20044	1.4884
	TPH1	tryptophan hydroxylase 1 [Source:HGNC Symbol;Acc:12008]	2.42099	9.61203	1.4873
	KCNAB1	potassium voltage-gated channel, shaker-related subfamily, beta member 1 [Source:HGNC Symbol;Acc:6228]	1.12481	4.97351	1.48595
	SYTL1	synaptotagmin-like 1 [Source:HGNC Symbol;Acc:15584]	0.18674	3.60795	1.48362
	LEF1	lymphoid enhancer-binding factor 1 [Source:HGNC Symbol;Acc:6551]	0.509381	3.41443	1.4728
	CD247	CD247 molecule [Source:HGNC Symbol;Acc:1677]	1.50786	7.30859	1.4684
	STK17B	serine/threonine kinase 17b [Source:HGNC Symbol;Acc:11396]	5.57318	19.1323	1.46313
	STEAP2	STEAP family member 2, metalloreductase [Source:HGNC Symbol;Acc:17885]	1.20976	5.29112	1.46094
	FERMT3	fermitin family member 3 [Source:HGNC Symbol;Acc:23151]	8.31098	28.9861	1.46088
	COL1A2	collagen, type I, alpha 2 [Source:HGNC Symbol;Acc:2198]	2.14956	8.07257	1.45858
	NTN4	netrin 4 [Source:HGNC Symbol;Acc:13658]	1.2709	6.10301	1.45434
	CSGALNACT1	chondroitin sulfate N- acetylgalactosaminyltransferase 1 [Source:HGNC Symbol;Acc:24290]	2.64457	9.94797	1.44618
	CD37	CD37 molecule [Source:HGNC Symbol;Acc:1666]	7.25672	27.1618	1.44238
	SYK	spleen tyrosine kinase [Source:HGNC Symbol;Acc:11491]	2.04687	8.73114	1.42778
	SELL	selectin L [Source:HGNC Symbol;Acc:10720]	2.09452	8.90521	1.42286
	PLEKHA2	pleckstrin homology domain containing, family A (phosphoinositide binding specific) member 2 [Source:HGNC Symbol;Acc:14336]	3.83917	13.9008	1.41967
	AKNA	AT-hook transcription factor [Source:HGNC Symbol;Acc:24108]	0.908584	4.55715	1.41503
	DOK3	docking protein 3 [Source:HGNC Symbol;Acc:24583]	3.834	15.0717	1.41164
	MSLN	mesothelin [Source:HGNC Symbol;Acc:7371]	0	3.22209	1.40874
	ARHGDIB	Rho GDP dissociation inhibitor (GDI) beta [Source:HGNC Symbol;Acc:679]	39.4473	125.633	1.40758
	HCK	hemopoietic cell kinase [Source:HGNC Symbol;Acc:4840]	7.54658	24.2082	1.40678
	GPR183	G protein-coupled receptor 183 [Source:HGNC Symbol;Acc:3128]	0.679713	4.143	1.40622
	SLA	Src-like-adaptor [Source:HGNC Symbol;Acc:10902]	5.49027	18.9123	1.39742
	RGS20	regulator of G-protein signaling 20 [Source:HGNC Symbol;Acc:14600]	7.53995	26.9186	1.39687
	ABR	active BCR-related [Source:HGNC Symbol;Acc:81]	4.37845	14.4998	1.39629
	FAM129A	family with sequence similarity 129, member A [Source:HGNC Symbol;Acc:16784]	0.48361	3.18301	1.39119
	TRAC	T cell receptor alpha constant [Source:HGNC Symbol;Acc:12029]	3.71079	15.5233	1.38961
	ABCG1	ATP-binding cassette, sub-family G (WHITE), member 1 [Source:HGNC Symbol;Acc:73]	8.40292	26.0165	1.38715
	CHRNB1	cholinergic receptor, nicotinic, beta 1 (muscle) [Source:HGNC Symbol;Acc:1961]	0.500582	3.64255	1.38396
	WDFY3	WD repeat and FYVE domain containing 3 [Source:HGNC Symbol;Acc:20751]	0.717602	3.46114	1.38031
	MYH1	myosin, heavy chain 1, skeletal muscle, adult [Source:HGNC Symbol;Acc:7567]	2.94851	10.3362	1.38007
	FLNA	filamin A, alpha [Source:HGNC Symbol;Acc:3754]	11.195	33.5658	1.37914
	CLEC12A	C-type lectin domain family 12, member A [Source:HGNC Symbol;Acc:31713]	5.36082	19.2291	1.37558
	LCK	lymphocyte-specific protein tyrosine kinase [Source:HGNC Symbol;Acc:6524]	2.27091	9.08987	1.37509
	ARL4A	ADP-ribosylation factor-like 4A [Source:HGNC Symbol;Acc:695]	2.18804	8.63435	1.37354
	LY86	lymphocyte antigen 86 [Source:HGNC Symbol;Acc:16837]	3.57483	15.5239	1.3698
	G6PC	glucose-6-phosphatase, catalytic subunit [Source:HGNC Symbol;Acc:4056]	14.2652	38.3038	1.36953
	MCF2L	MCF.2 cell line derived transforming sequence-like [Source:HGNC Symbol;Acc:14576]	1.95406	7.04242	1.36575
	TINAG	tubulointerstitial nephritis antigen [Source:HGNC Symbol;Acc:14599]	11.0934	36.36	1.36433
	WDFY4	WDFY family member 4 [Source:HGNC Symbol;Acc:29323]	0.717636	3.0727	1.36117
	PRKCA	protein kinase C, alpha [Source:HGNC Symbol;Acc:9393]	2.00741	8.12085	1.3567
	RASA3	RAS p21 protein activator 3 [Source:HGNC Symbol;Acc:20331]	2.62297	9.16464	1.35369
	FABP4	fatty acid binding protein 4, adipocyte [Source:HGNC Symbol;Acc:3559]	14.2756	49.6089	1.34775
	ACAP1	ArfGAP with coiled-coil, ankyrin repeat and PH domains 1 [Source:HGNC Symbol;Acc:16467]	0.740076	4.16102	1.34421
	SLAMF7	SLAM family member 7 [Source:HGNC Symbol;Acc:21394]	1.20985	5.07081	1.34096
	FHDC1	FH2 domain containing 1 [Source:HGNC Symbol;Acc:29363]	1.22634	5.34048	1.33888
	PTPN6	protein tyrosine phosphatase, non-receptor type 6 [Source:HGNC Symbol;Acc:9658]	4.04466	13.9767	1.33181
	LBH	limb bud and heart development homolog (mouse) [Source:HGNC Symbol;Acc:29532]	7.55899	27.8849	1.32834
	IL7R	interleukin 7 receptor [Source:HGNC Symbol;Acc:6024]	2.47344	8.43624	1.32615
	STC2	stanniocalcin 2 [Source:HGNC Symbol;Acc:11374]	0.184216	3.22022	1.32553
	S100A4	S100 calcium binding protein A4 [Source:HGNC Symbol;Acc:10494]	50.6803	157.381	1.32446
	ITGB2	integrin, beta 2 (complement component 3 receptor 3 and 4 subunit) [Source:HGNC Symbol;Acc:6155]	21.3625	62.7116	1.32157
	NCKAP1L	NCK-associated protein 1-like [Source:HGNC Symbol;Acc:4862]	7.92088	24.1823	1.32028
	UPK3A	uroplakin 3A [Source:HGNC Symbol;Acc:12580]	0.525806	4.35383	1.31613
	SLC7A6	solute carrier family 7 (amino acid transporter light chain, y+L system), member 6 [Source:HGNC Symbol;Acc:11064]	2.92731	9.86522	1.30835
	CD19	CD19 molecule [Source:HGNC Symbol;Acc:1633]	3.53291	12.4106	1.30832
	PTPRR	protein tyrosine phosphatase, receptor type, R [Source:HGNC Symbol;Acc:9680]	0.397306	4.2402	1.30781
	NEDD9	neural precursor cell expressed, developmentally down-regulated 9 [Source:HGNC Symbol;Acc:7733]	1.95355	6.78427	1.30634
	MPEG1	macrophage expressed 1 [Source:HGNC Symbol;Acc:29619]	12.5684	37.048	1.3058
	TMEM200A	transmembrane protein 200A [Source:HGNC Symbol;Acc:21075]	0.652063	4.06099	1.30543
	P2RX1	purinergic receptor P2X, ligand-gated ion channel, 1 [Source:HGNC Symbol;Acc:8533]	0.464288	4.00463	1.30359
	NEURL	neuralized homolog (Drosophila) [Source:HGNC Symbol;Acc:7761]	0.115744	3.08815	1.30291
	DOCK1	dedicator of cytokinesis 1 [Source:HGNC Symbol;Acc:2987]	2.61125	8.42731	1.30227
	CRYZL1	crystallin, zeta (quinone reductase)-like 1 [Source:HGNC Symbol;Acc:2420]	12.091	36.0183	1.29854
	BCORL1	BCL6 corepressor-like 1 [Source:HGNC Symbol;Acc:25657]	0.528828	4.32479	1.29663
	APOA2	apolipoprotein A-II [Source:HGNC Symbol;Acc:601]	132.423	331.358	1.29451
	CTGF	connective tissue growth factor [Source:HGNC Symbol;Acc:2500]	10.4309	32.143	1.29447
	JAK3	Janus kinase 3 [Source:HGNC Symbol;Acc:6193]	3.21711	10.6462	1.29095
	CD44	CD44 molecule (Indian blood group) [Source:HGNC Symbol;Acc:1681]	4.93315	16.74	1.2881
	DPEP1	dipeptidase 1 (renal) [Source:HGNC Symbol;Acc:3002]	1.12236	5.13078	1.28659
	MYH2	myosin, heavy chain 2, skeletal muscle, adult [Source:HGNC Symbol;Acc:7572]	1.4221	6.00663	1.28486
	SLC12A2	solute carrier family 12 (sodium/potassium/chloride transporters), member 2 [Source:HGNC Symbol;Acc:10911]	0.72812	3.7849	1.27602
	PLEK	pleckstrin [Source:HGNC Symbol;Acc:9070]	4.02843	13.2397	1.27007
	FCHO1	FCH domain only 1 [Source:HGNC Symbol;Acc:29002]	0.62596	3.49142	1.2695
	CCNL1	cyclin L1 [Source:HGNC Symbol;Acc:20569]	1.68711	5.88717	1.26032
	CDCP2	CUB domain containing protein 2 [Source:HGNC Symbol;Acc:27297]	1.29403	5.59881	1.25889
	TLR7	toll-like receptor 7 [Source:HGNC Symbol;Acc:15631]	0.81227	3.99651	1.25765
	SEMA3G	sema domain, immunoglobulin domain (Ig), short basic domain, secreted, (semaphorin) 3G [Source:HGNC Symbol;Acc:30400]	0.813484	4.04834	1.25453
	SLC1A4	solute carrier family 1 (glutamate/neutral amino acid transporter), member 4 [Source:HGNC Symbol;Acc:10942]	0.260374	2.68299	1.2523
	CSF1R	colony stimulating factor 1 receptor [Source:HGNC Symbol;Acc:2433]	50.3588	134.269	1.2522
	SAMSN1	SAM domain, SH3 domain and nuclear localization signals 1 [Source:HGNC Symbol;Acc:10528]	4.12012	13.7674	1.25176
	BAIAP3	BAI1-associated protein 3 [Source:HGNC Symbol;Acc:948]	0.760913	3.83369	1.25149
	MFSD2A	major facilitator superfamily domain containing 2A [Source:HGNC Symbol;Acc:25897]	2.26046	8.78491	1.24918
	EHBP1L1	EH domain binding protein 1-like 1 [Source:HGNC Symbol;Acc:30682]	3.48186	11.3964	1.24773
	H1F0	H1 histone family, member 0 [Source:HGNC Symbol;Acc:4714]	38.9937	107.368	1.24768
	EMID1	EMI domain containing 1 [Source:HGNC Symbol;Acc:18036]	0.181223	3.00116	1.23957
	VPREB3	pre-B lymphocyte 3 [Source:HGNC Symbol;Acc:12710]	0.771624	6.38927	1.23931
	MGP	matrix Gla protein [Source:HGNC Symbol;Acc:7060]	5.42183	17.9934	1.23578
	EPB41L2	erythrocyte membrane protein band 4.1-like 2 [Source:HGNC Symbol;Acc:3379]	4.93865	14.8566	1.23535
	LUM	lumican [Source:HGNC Symbol;Acc:6724]	2.2262	8.42027	1.23323
	TRAK1	trafficking protein, kinesin binding 1 [Source:HGNC Symbol;Acc:29947]	0.868746	3.45809	1.23149
	CTNNAL1	catenin (cadherin-associated protein), alpha-like 1 [Source:HGNC Symbol;Acc:2512]	3.47453	11.1432	1.2306
	TET2	tet methylcytosine dioxygenase 2 [Source:HGNC Symbol;Acc:25941]	1.87713	6.26046	1.2243
	CD7	CD7 molecule [Source:HGNC Symbol;Acc:1695]	3.17098	12.2531	1.22396
	TSPAN33	tetraspanin 33 [Source:HGNC Symbol;Acc:28743]	1.3433	6.93467	1.21273
	ATP10B	ATPase, class V, type 10B [Source:HGNC Symbol;Acc:13543]	0.479563	2.94142	1.21056
	SH3GLB2	SH3-domain GRB2-like endophilin B2 [Source:HGNC Symbol;Acc:10834]	4.85504	15.664	1.205
	TXNIP	thioredoxin interacting protein [Source:HGNC Symbol;Acc:16952]	2.01552	8.27322	1.1983
	CD48	CD48 molecule [Source:HGNC Symbol;Acc:1683]	6.07065	18.5663	1.19751
	PLVAP	plasmalemma vesicle associated protein [Source:HGNC Symbol;Acc:13635]	8.56777	25.3102	1.19217
	POU2F2	POU class 2 homeobox 2 [Source:HGNC Symbol;Acc:9213]	1.78817	7.44898	1.19077
	ITPKC	inositol-trisphosphate 3-kinase C [Source:HGNC Symbol;Acc:14897]	2.5486	7.64943	1.18728
	PKIA	protein kinase (cAMP-dependent, catalytic) inhibitor alpha [Source:HGNC Symbol;Acc:9017]	1.51814	5.74215	1.18574
	MYCL1	v-myc myelocytomatosis viral oncogene homolog 1, lung carcinoma derived (avian) [Source:HGNC Symbol;Acc:7555]	1.74884	7.9212	1.18563
	WRAP53	WD repeat containing, antisense to TP53 [Source:HGNC Symbol;Acc:25522]	1.59814	7.23861	1.18563
	OSBP2	oxysterol binding protein 2 [Source:HGNC Symbol;Acc:8504]	3.16358	10.0232	1.18196
	NHSL1	NHS-like 1 [Source:HGNC Symbol;Acc:21021]	1.55171	8.37537	1.18131
	SLAMF8	SLAM family member 8 [Source:HGNC Symbol;Acc:21391]	7.34401	21.8335	1.18012
	ENAH	enabled homolog (Drosophila) [Source:HGNC Symbol;Acc:18271]	0.486858	3.86335	1.17205
	GP9	glycoprotein IX (platelet) [Source:HGNC Symbol;Acc:4444]	0.528828	5.15732	1.16486
	CBFA2T3	core-binding factor, runt domain, alpha subunit 2; translocated to, 3 [Source:HGNC Symbol;Acc:1537]	1.31546	5.64789	1.16453
	SLC40A1	solute carrier family 40 (iron-regulated transporter), member 1 [Source:HGNC Symbol;Acc:10909]	9.6821	28.2858	1.16189
	RFTN2	raftlin family member 2 [Source:HGNC Symbol;Acc:26402]	0.929942	4.01236	1.15795
	LOXL1	lysyl oxidase-like 1 [Source:HGNC Symbol;Acc:6665]	0.983321	5.56731	1.15672
	ATAD2	ATPase family, AAA domain containing 2 [Source:HGNC Symbol;Acc:30123]	0.765968	3.52358	1.15424
	TIMP1	TIMP metallopeptidase inhibitor 1 [Source:HGNC Symbol;Acc:11820]	15.6528	46.5635	1.14923
	ADAM8	ADAM metallopeptidase domain 8 [Source:HGNC Symbol;Acc:215]	0.166923	2.61076	1.14822
	CYTIP	cytohesin 1 interacting protein [Source:HGNC Symbol;Acc:9506]	2.32796	7.20553	1.14712
	DTNB	dystrobrevin, beta [Source:HGNC Symbol;Acc:3058]	1.39969	5.20057	1.14652
	HSP90AA1	heat shock protein 90kDa alpha (cytosolic), class A member 1 [Source:HGNC Symbol;Acc:5253]	14.7045	38.9949	1.14524
	AK1	adenylate kinase 1 [Source:HGNC Symbol;Acc:361]	1.33134	5.27639	1.1448
	CKMT2	creatine kinase, mitochondrial 2 (sarcomeric) [Source:HGNC Symbol;Acc:1996]	0.508236	3.41343	1.13644
	RASAL1	RAS protein activator like 1 (GAP1 like) [Source:HGNC Symbol;Acc:9873]	0	2.63921	1.12821
	TLR6	toll-like receptor 6 [Source:HGNC Symbol;Acc:16711]	3.5937	10.6833	1.12678
	IRF8	interferon regulatory factor 8 [Source:HGNC Symbol;Acc:5358]	7.44581	20.2426	1.12417
	SH2D3C	SH2 domain containing 3C [Source:HGNC Symbol;Acc:16884]	1.75406	5.99093	1.1217
	TGFB1	transforming growth factor, beta 1 [Source:HGNC Symbol;Acc:11766]	5.47493	15.5883	1.12143
	HNF4A	hepatocyte nuclear factor 4, alpha [Source:HGNC Symbol;Acc:5024]	2.25806	8.39654	1.12115
	SLC7A5	solute carrier family 7 (amino acid transporter light chain, L system), member 5 [Source:HGNC Symbol;Acc:11063]	1.07065	4.59681	1.11991
	GRK5	G protein-coupled receptor kinase 5 [Source:HGNC Symbol;Acc:4544]	4.57697	12.8961	1.11909
	DENND4A	DENN/MADD domain containing 4A [Source:HGNC Symbol;Acc:24321]	1.92162	5.71186	1.10873
	GPR31	G protein-coupled receptor 31 [Source:HGNC Symbol;Acc:4486]	0.457792	2.79513	1.10839
	CXCR4	chemokine (C-X-C motif) receptor 4 [Source:HGNC Symbol;Acc:2561]	5.33582	16.1112	1.10742
	ENDOD1	endonuclease domain containing 1 [Source:HGNC Symbol;Acc:29129]	1.15471	4.24949	1.10538
	ATP2A1	ATPase, Ca++ transporting, cardiac muscle, fast twitch 1 [Source:HGNC Symbol;Acc:811]	4.54513	12.1834	1.10523
	IRF5	interferon regulatory factor 5 [Source:HGNC Symbol;Acc:6120]	3.02795	9.544	1.10151
	UCP2	uncoupling protein 2 (mitochondrial, proton carrier) [Source:HGNC Symbol;Acc:12518]	84.8649	208.792	1.0997
	CCDC80	coiled-coil domain containing 80 [Source:HGNC Symbol;Acc:30649]	0.373399	2.9937	1.09731
	TLE3	transducin-like enhancer of split 3 (E(sp1) homolog, Drosophila) [Source:HGNC Symbol;Acc:11839]	5.93022	16.2046	1.09493
	FAM107A	family with sequence similarity 107, member A [Source:HGNC Symbol;Acc:30827]	2.59172	7.90543	1.0941
	LTBP1	latent transforming growth factor beta binding protein 1 [Source:HGNC Symbol;Acc:6714]	4.09783	11.1514	1.08799
	P2RY13	purinergic receptor P2Y, G-protein coupled, 13 [Source:HGNC Symbol;Acc:4537]	6.87137	18.6983	1.08751
	BCL2L1	BCL2-like 1 [Source:HGNC Symbol;Acc:992]	1.28671	4.85366	1.07866
	ARHGAP30	Rho GTPase activating protein 30 [Source:HGNC Symbol;Acc:27414]	4.92408	13.2495	1.07658
	RPS6KA1	ribosomal protein S6 kinase, 90kDa, polypeptide 1 [Source:HGNC Symbol;Acc:10430]	6.8489	18.377	1.07321
	NOTCH1	notch 1 [Source:HGNC Symbol;Acc:7881]	0.859161	3.91276	1.07186
	EIF4EBP1	eukaryotic translation initiation factor 4E binding protein 1 [Source:HGNC Symbol;Acc:3288]	23.5682	64.3584	1.06953
	AP5B1	adaptor-related protein complex 5, beta 1 subunit [Source:HGNC Symbol;Acc:25104]	3.70371	10.7327	1.06852
	CALD1	caldesmon 1 [Source:HGNC Symbol;Acc:1441]	24.1161	60.6308	1.0684
	RELT	RELT tumor necrosis factor receptor [Source:HGNC Symbol;Acc:13764]	1.32944	4.92163	1.06776
	SULF2	sulfatase 2 [Source:HGNC Symbol;Acc:20392]	1.84032	5.74647	1.06651
	ACTN2	actinin, alpha 2 [Source:HGNC Symbol;Acc:164]	0	2.77203	1.06501
	HEPACAM	hepatic and glial cell adhesion molecule [Source:HGNC Symbol;Acc:26361]	0	2.68244	1.06501
	EMP1	epithelial membrane protein 1 [Source:HGNC Symbol;Acc:3333]	0.845477	5.96365	1.06291
	PDGFRB	platelet-derived growth factor receptor, beta polypeptide [Source:HGNC Symbol;Acc:8804]	6.56249	16.6737	1.05901
	PIM2	pim-2 oncogene [Source:HGNC Symbol;Acc:8987]	1.85704	6.32158	1.05899
	TCF4	transcription factor 4 [Source:HGNC Symbol;Acc:11634]	4.8881	12.6677	1.05594
	PLIN2	perilipin 2 [Source:HGNC Symbol;Acc:248]	1.69095	6.43901	1.05342
	ARHGAP10	Rho GTPase activating protein 10 [Source:HGNC Symbol;Acc:26099]	2.71126	7.7063	1.05282
	RNF130	ring finger protein 130 [Source:HGNC Symbol;Acc:18280]	2.95296	7.77102	1.0487
	ITPR3	inositol 1,4,5-trisphosphate receptor, type 3 [Source:HGNC Symbol;Acc:6182]	1.35871	4.409	1.04811
	IL18BP	interleukin 18 binding protein [Source:HGNC Symbol;Acc:5987]	9.98683	26.0026	1.04746
	CD9	CD9 molecule [Source:HGNC Symbol;Acc:1709]	32.9416	81.4163	1.04138
	CD53	CD53 molecule [Source:HGNC Symbol;Acc:1686]	12.0915	32.15	1.03918
	MYOM3	myomesin family, member 3 [Source:HGNC Symbol;Acc:26679]	4.29204	11.4167	1.0368
	HMHA1	histocompatibility (minor) HA-1 [Source:HGNC Symbol;Acc:17102]	10.9851	27.2057	1.03459
	TGFBR2	transforming growth factor, beta receptor II (70/80kDa) [Source:HGNC Symbol;Acc:11773]	10.8459	26.5152	1.0311
	GAS6	growth arrest-specific 6 [Source:HGNC Symbol;Acc:4168]	3.27364	9.53005	1.03067
	FXYD5	FXYD domain containing ion transport regulator 5 [Source:HGNC Symbol;Acc:4029]	5.16644	16.0629	1.02728
	MYBL2	v-myb myeloblastosis viral oncogene homolog (avian)-like 2 [Source:HGNC Symbol;Acc:7548]	0.669817	3.64617	1.02256
	SARS	seryl-tRNA synthetase [Source:HGNC Symbol;Acc:10537]	33.1933	79.835	1.0178
	DKK3	dickkopf 3 homolog (Xenopus laevis) [Source:HGNC Symbol;Acc:2893]	2.99541	8.7687	1.01662
	RASD1	RAS, dexamethasone-induced 1 [Source:HGNC Symbol;Acc:15828]	8.27715	22.2524	1.01479
	C10orf54	chromosome 10 open reading frame 54 [Source:HGNC Symbol;Acc:30085]	8.45846	22.0284	1.01458
	TRIM3	tripartite motif containing 3 [Source:HGNC Symbol;Acc:10064]	2.44133	8.2085	1.01281
	UCK2	uridine-cytidine kinase 2 [Source:HGNC Symbol;Acc:12562]	1.0792	4.80773	1.01193
	ELN	elastin [Source:HGNC Symbol;Acc:3327]	2.62425	7.42144	1.00945
	SRSF4	serine/arginine-rich splicing factor 4 [Source:HGNC Symbol;Acc:10786]	2.03957	8.22762	1.00721
	RNF157	ring finger protein 157 [Source:HGNC Symbol;Acc:29402]	2.71829	7.37832	1.00518
	ADCY3	adenylate cyclase 3 [Source:HGNC Symbol;Acc:234]	1.01854	4.30211	1.00139
	CD3E	CD3e molecule, epsilon (CD3-TCR complex) [Source:HGNC Symbol;Acc:1674]	2.32188	7.90396	1.00032
	CCDC158	coiled-coil domain containing 158 [Source:HGNC Symbol;Acc:26374]	0	2.61997	0.998955
	MRC2	mannose receptor, C type 2 [Source:HGNC Symbol;Acc:16875]	0	2.35161	0.998955
	SERPINE2	serpin peptidase inhibitor, clade E (nexin, plasminogen activator inhibitor type 1), member 2 [Source:HGNC Symbol;Acc:8951]	0	2.27269	0.998955
	FNBP1	formin binding protein 1 [Source:HGNC Symbol;Acc:17069]	9.40285	22.4733	0.998105
	CRYAA	crystallin, alpha A [Source:HGNC Symbol;Acc:2388]	13.9343	34.8582	0.994514
	MAPK14	mitogen-activated protein kinase 14 [Source:HGNC Symbol;Acc:6876]	4.16263	12.4568	0.992184
	HMOX1	heme oxygenase (decycling) 1 [Source:HGNC Symbol;Acc:5013]	63.9842	146.669	0.991316
	TBC1D9	TBC1 domain family, member 9 (with GRAM domain) [Source:HGNC Symbol;Acc:21710]	1.82447	5.2421	0.990419
	KIF21A	kinesin family member 21A [Source:HGNC Symbol;Acc:19349]	0.386159	2.89298	0.988993
	ADCY5	adenylate cyclase 5 [Source:HGNC Symbol;Acc:236]	2.14429	6.69158	0.988956
	LPIN3	lipin 3 [Source:HGNC Symbol;Acc:14451]	9.16609	21.789	0.988673
	P2RY6	pyrimidinergic receptor P2Y, G-protein coupled, 6 [Source:HGNC Symbol;Acc:8543]	2.01006	6.67811	0.988658
	AFAP1L2	actin filament associated protein 1-like 2 [Source:HGNC Symbol;Acc:25901]	2.77659	7.73178	0.98766
	RFTN1	raftlin, lipid raft linker 1 [Source:HGNC Symbol;Acc:30278]	6.07614	15.6412	0.987163
	FYB	FYN binding protein [Source:HGNC Symbol;Acc:4036]	3.26846	8.73983	0.984613
	ROBO4	roundabout, axon guidance receptor, homolog 4 (Drosophila) [Source:HGNC Symbol;Acc:17985]	1.82443	5.45073	0.984329
	TRAF7	TNF receptor-associated factor 7, E3 ubiquitin protein ligase [Source:HGNC Symbol;Acc:20456]	2.54444	8.38492	0.982182
	MYH7	myosin, heavy chain 7, cardiac muscle, beta [Source:HGNC Symbol;Acc:7577]	0.968591	4.30715	0.981198
	HSPA4L	heat shock 70kDa protein 4-like [Source:HGNC Symbol;Acc:17041]	5.91746	12.8142	0.977508
	GALNT6	UDP-N-acetyl-alpha-D-galactosamine:polypeptide N- acetylgalactosaminyltransferase 6 (GalNAc-T6) [Source:HGNC Symbol;Acc:4128]	1.49109	4.86166	0.977377
	VIM	vimentin [Source:HGNC Symbol;Acc:12692]	28.6404	66.5373	0.975626
	SPEG	SPEG complex locus [Source:HGNC Symbol;Acc:16901]	0.900914	5.04858	0.972245
	SLC39A5	solute carrier family 39 (metal ion transporter), member 5 [Source:HGNC Symbol;Acc:20502]	23.3766	57.2084	0.969737
	PIK3CD	phosphoinositide-3-kinase, catalytic, delta polypeptide [Source:HGNC Symbol;Acc:8977]	8.83877	20.8959	0.968481
	ZNF366	zinc finger protein 366 [Source:HGNC Symbol;Acc:18316]	1.1298	4.38881	0.965547
	KIAA0226L	KIAA0226-like [Source:HGNC Symbol;Acc:20420]	1.28134	4.47972	0.962278
	ATF3	activating transcription factor 3 [Source:HGNC Symbol;Acc:785]	2.87142	9.78669	0.957963
	ME2	malic enzyme 2, NAD(+)-dependent, mitochondrial [Source:HGNC Symbol;Acc:6984]	1.52322	4.7563	0.956698
	LRRC32	leucine rich repeat containing 32 [Source:HGNC Symbol;Acc:4161]	3.46847	8.93243	0.956447
	ARHGAP27	Rho GTPase activating protein 27 [Source:HGNC Symbol;Acc:31813]	5.11921	12.8884	0.956212
	TCF21	transcription factor 21 [Source:HGNC Symbol;Acc:11632]	3.15248	9.98492	0.954474
	PDE5A	phosphodiesterase 5A, cGMP-specific [Source:HGNC Symbol;Acc:8784]	0.804889	3.86131	0.952212
	FGD2	FYVE, RhoGEF and PH domain containing 2 [Source:HGNC Symbol;Acc:3664]	6.80074	17.0643	0.951705
	APOE	apolipoprotein E [Source:HGNC Symbol;Acc:613]	63.9067	131.239	0.94999
	GTPBP2	GTP binding protein 2 [Source:HGNC Symbol;Acc:4670]	7.67569	18.794	0.94816
	TRPM2	transient receptor potential cation channel, subfamily M, member 2 [Source:HGNC Symbol;Acc:12339]	5.22322	12.3106	0.946091
	C1orf51	chromosome 1 open reading frame 51 [Source:HGNC Symbol;Acc:25200]	0.310167	2.02925	0.942903
	NUP210L	nucleoporin 210kDa-like [Source:HGNC Symbol;Acc:29915]	4.78991	12.4571	0.942261
	COL6A2	collagen, type VI, alpha 2 [Source:HGNC Symbol;Acc:2212]	10.4701	24.4257	0.937886
	BZW2	basic leucine zipper and W2 domains 2 [Source:HGNC Symbol;Acc:18808]	7.16183	18.4434	0.93773
	GYS2	glycogen synthase 2 (liver) [Source:HGNC Symbol;Acc:4707]	2.70821	6.47268	0.93728
	GNB1L	guanine nucleotide binding protein (G protein), beta polypeptide 1-like [Source:HGNC Symbol;Acc:4397]	0.3408	3.21386	0.936318
	RAB37	RAB37, member RAS oncogene family [Source:HGNC Symbol;Acc:30268]	0.268171	2.52894	0.936318
	PACS1	phosphofurin acidic cluster sorting protein 1 [Source:HGNC Symbol;Acc:30032]	3.3742	8.52431	0.93123
	RALGDS	ral guanine nucleotide dissociation stimulator [Source:HGNC Symbol;Acc:9842]	8.86425	20.8873	0.930548
	TNFRSF8	tumor necrosis factor receptor superfamily, member 8 [Source:HGNC Symbol;Acc:11923]	0	2.18902	0.929803
	IL13RA2	interleukin 13 receptor, alpha 2 [Source:HGNC Symbol;Acc:5975]	6.50377	15.264	0.927903
	CFD	complement factor D (adipsin) [Source:HGNC Symbol;Acc:2771]	80.355	176.771	0.926995
	TUBB2A	tubulin, beta 2A class IIa [Source:HGNC Symbol;Acc:12412]	3.2758	9.21214	0.925393
	NCF2	neutrophil cytosolic factor 2 [Source:HGNC Symbol;Acc:7661]	7.41175	18.7161	0.924378
	MEF2C	myocyte enhancer factor 2C [Source:HGNC Symbol;Acc:6996]	2.10046	6.21865	0.923861
	HVCN1	hydrogen voltage-gated channel 1 [Source:HGNC Symbol;Acc:28240]	11.3457	26.4515	0.92383
	LYZL4	lysozyme-like 4 [Source:HGNC Symbol;Acc:28387]	0.820445	4.00644	0.923795
	ALDH18A1	aldehyde dehydrogenase 18 family, member A1 [Source:HGNC Symbol;Acc:9722]	4.44917	11.1607	0.921352
	GPR56	G protein-coupled receptor 56 [Source:HGNC Symbol;Acc:4512]	1.74163	4.93655	0.920574
	BAX	BCL2-associated X protein [Source:HGNC Symbol;Acc:959]	8.89145	24.1608	0.918958
	ASNS	asparagine synthetase (glutamine-hydrolyzing) [Source:HGNC Symbol;Acc:753]	16.3584	38.0995	0.918698
	HSPA8	heat shock 70kDa protein 8 [Source:HGNC Symbol;Acc:5241]	30.2986	66.2332	0.917398
	CD97	CD97 molecule [Source:HGNC Symbol;Acc:1711]	21.867	47.6204	0.914971
	CYTH1	cytohesin 1 [Source:HGNC Symbol;Acc:9501]	10.6923	24.8086	0.91474
	PLCB2	phospholipase C, beta 2 [Source:HGNC Symbol;Acc:9055]	2.52346	6.59187	0.914531
	MYO9A	myosin IXA [Source:HGNC Symbol;Acc:7608]	3.80895	8.88043	0.914425
	GDF15	growth differentiation factor 15 [Source:HGNC Symbol;Acc:30142]	2.73213	8.67921	0.914122
	DNM3	dynamin 3 [Source:HGNC Symbol;Acc:29125]	0.830176	3.08244	0.911506
	PSTPIP1	proline-serine-threonine phosphatase interacting protein 1 [Source:HGNC Symbol;Acc:9580]	0.815591	3.80545	0.908407
	PTRF	polymerase I and transcript release factor [Source:HGNC Symbol;Acc:9688]	6.60784	15.94	0.907656
	TLN1	talin 1 [Source:HGNC Symbol;Acc:11845]	24.8565	51.9755	0.903942
	AQP3	aquaporin 3 (Gill blood group) [Source:HGNC Symbol;Acc:636]	0.464728	3.84808	0.902383
	SPATA6	spermatogenesis associated 6 [Source:HGNC Symbol;Acc:18309]	0.351744	2.91254	0.902383
	ZNF423	zinc finger protein 423 [Source:HGNC Symbol;Acc:16762]	0.358737	2.5461	0.902144
	KLF4	Kruppel-like factor 4 (gut) [Source:HGNC Symbol;Acc:6348]	3.27256	8.60825	0.900871
	SPARC	secreted protein, acidic, cysteine-rich (osteonectin) [Source:HGNC Symbol;Acc:11219]	48.4195	103.902	0.899465
	PLIN5	perilipin 5 [Source:HGNC Symbol;Acc:33196]	18.866	42.8239	0.899017
	PLAGL1	pleiomorphic adenoma gene-like 1 [Source:HGNC Symbol;Acc:9046]	1.86849	5.63328	0.898735
	SELPLG	selectin P ligand [Source:HGNC Symbol;Acc:10722]	6.8064	16.8758	0.897809
	LRRC25	leucine rich repeat containing 25 [Source:HGNC Symbol;Acc:29806]	8.79062	21.8122	0.895364
	ADORA2A	adenosine A2a receptor [Source:HGNC Symbol;Acc:263]	1.16182	4.40392	0.893056
	RAB11FIP5	RAB11 family interacting protein 5 (class I) [Source:HGNC Symbol;Acc:24845]	3.27015	8.22464	0.889572
	GMIP	GEM interacting protein [Source:HGNC Symbol;Acc:24852]	3.25433	8.28364	0.888981
	AVPR1A	arginine vasopressin receptor 1A [Source:HGNC Symbol;Acc:895]	24.3563	52.8493	0.885777
	DGKA	diacylglycerol kinase, alpha 80kDa [Source:HGNC Symbol;Acc:2849]	2.32062	6.42671	0.885485
	FABP1	fatty acid binding protein 1, liver [Source:HGNC Symbol;Acc:3555]	171.968	367.217	0.881862
	PELI3	pellino E3 ubiquitin protein ligase family member 3 [Source:HGNC Symbol;Acc:30010]	2.956	8.08115	0.880439
	PANK3	pantothenate kinase 3 [Source:HGNC Symbol;Acc:19365]	1.10453	4.10391	0.879778
	NPNT	nephronectin [Source:HGNC Symbol;Acc:27405]	1.29309	4.85391	0.877888
	JRKL	jerky homolog-like (mouse) [Source:HGNC Symbol;Acc:6200]	2.72596	7.13949	0.876679
	CCR1	chemokine (C-C motif) receptor 1 [Source:HGNC Symbol;Acc:1602]	2.1821	6.11305	0.875659
	CALML5	calmodulin-like 5 [Source:HGNC Symbol;Acc:18180]	0.800457	4.21783	0.873881
	PRMT6	protein arginine methyltransferase 6 [Source:HGNC Symbol;Acc:18241]	3.93628	10.9866	0.870058
	DUSP5	dual specificity phosphatase 5 [Source:HGNC Symbol;Acc:3071]	3.94642	10.1762	0.868184
	BLNK	B-cell linker [Source:HGNC Symbol;Acc:14211]	5.35405	13.7152	0.866544
	AHNAK	AHNAK nucleoprotein [Source:HGNC Symbol;Acc:347]	8.49458	18.8012	0.866198
	ACTA2	actin, alpha 2, smooth muscle, aorta [Source:HGNC Symbol;Acc:130]	9.90243	23.6473	0.86474
	SIK1	salt-inducible kinase 1 [Source:HGNC Symbol;Acc:11142]	10.157	22.2401	0.862793
	CCDC88A	coiled-coil domain containing 88A [Source:HGNC Symbol;Acc:25523]	1.37438	4.47191	0.861023
	NLRP6	NLR family, pyrin domain containing 6 [Source:HGNC Symbol;Acc:22944]	0.286209	2.98431	0.857794
	PPARG	peroxisome proliferator-activated receptor gamma [Source:HGNC Symbol;Acc:9236]	2.63109	7.52735	0.853118
	SLAMF1	signaling lymphocytic activation molecule family member 1 [Source:HGNC Symbol;Acc:10903]	1.01731	4.02464	0.852681
	AGAP2	ArfGAP with GTPase domain, ankyrin repeat and PH domain 2 [Source:HGNC Symbol;Acc:16921]	1.53434	4.69643	0.850945
	CD5	CD5 molecule [Source:HGNC Symbol;Acc:1685]	0.491146	2.75641	0.849969
	TSC2	tuberous sclerosis 2 [Source:HGNC Symbol;Acc:12363]	2.56835	9.36099	0.849881
	CCND3	cyclin D3 [Source:HGNC Symbol;Acc:1585]	10.1133	23.3587	0.846124
	NKD1	naked cuticle homolog 1 (Drosophila) [Source:HGNC Symbol;Acc:17045]	0.748707	3.26049	0.845213
	NCDN	neurochondrin [Source:HGNC Symbol;Acc:17597]	0.140697	0.612712	0.845213
	NTN1	netrin 1 [Source:HGNC Symbol;Acc:8029]	9.69009	22.1418	0.842441
	TM4SF1	transmembrane 4 L six family member 1 [Source:HGNC Symbol;Acc:11853]	13.0423	29.9285	0.840206
	WNT5A	wingless-type MMTV integration site family, member 5A [Source:HGNC Symbol;Acc:12784]	0.235035	3.02736	0.834072
	ANXA5	annexin A5 [Source:HGNC Symbol;Acc:543]	41.9119	88.0806	0.831963
	FAM55C	family with sequence similarity 55, member C [Source:HGNC Symbol;Acc:28238]	2.22701	5.84875	0.831025
	TCF7	transcription factor 7 (T-cell specific, HMG-box) [Source:HGNC Symbol;Acc:11639]	2.94763	7.77757	0.829158
	CDH11	cadherin 11, type 2, OB-cadherin (osteoblast) [Source:HGNC Symbol;Acc:1750]	9.59895	20.9004	0.827364
	ARHGAP9	Rho GTPase activating protein 9 [Source:HGNC Symbol;Acc:14130]	4.03538	10.3034	0.825219
	NBL1	neuroblastoma, suppression of tumorigenicity 1 [Source:HGNC Symbol;Acc:7650]	3.31506	8.69382	0.822205
	FBXO44	F-box protein 44 [Source:HGNC Symbol;Acc:24847]	2.54088	7.04344	0.820271
	GARS	glycyl-tRNA synthetase [Source:HGNC Symbol;Acc:4162]	56.7635	114.274	0.820219
	P2RY14	purinergic receptor P2Y, G-protein coupled, 14 [Source:HGNC Symbol;Acc:16442]	3.23222	8.60821	0.815899
	PTPLAD2	protein tyrosine phosphatase-like A domain containing 2 [Source:HGNC Symbol;Acc:20920]	2.75895	7.5523	0.815229
	TNC	tenascin C [Source:HGNC Symbol;Acc:5318]	4.30232	10.2271	0.814001
	WIPF1	WAS/WASL interacting protein family, member 1 [Source:HGNC Symbol;Acc:12736]	12.6412	26.3508	0.812778
	CCDC64	coiled-coil domain containing 64 [Source:HGNC Symbol;Acc:28095]	0.391975	2.47933	0.809382
	ASGR1	asialoglycoprotein receptor 1 [Source:HGNC Symbol;Acc:742]	0.3195	3.23346	0.809081
	LCP1	lymphocyte cytosolic protein 1 (L-plastin) [Source:HGNC Symbol;Acc:6528]	16.76	35.5194	0.809035
	DDR1	discoidin domain receptor tyrosine kinase 1 [Source:HGNC Symbol;Acc:2730]	2.02511	5.35662	0.808204
	ACTN1	actinin, alpha 1 [Source:HGNC Symbol;Acc:163]	25.569	52.0566	0.808103
	LHX2	LIM homeobox 2 [Source:HGNC Symbol;Acc:6594]	3.78464	9.7193	0.807701
	CARS2	cysteinyl-tRNA synthetase 2, mitochondrial (putative) [Source:HGNC Symbol;Acc:25695]	32.166	65.4771	0.807517
	SLCO3A1	solute carrier organic anion transporter family, member 3A1 [Source:HGNC Symbol;Acc:10952]	6.045	13.6805	0.805092
	THBD	thrombomodulin [Source:HGNC Symbol;Acc:11784]	6.87816	15.0206	0.803437
	PDLIM7	PDZ and LIM domain 7 (enigma) [Source:HGNC Symbol;Acc:22958]	3.2934	8.75713	0.802339
	STXBP1	syntaxin binding protein 1 [Source:HGNC Symbol;Acc:11444]	10.287	23.5567	0.802254
	PPP1R16B	protein phosphatase 1, regulatory subunit 16B [Source:HGNC Symbol;Acc:15850]	2.65513	6.12656	0.800093
	FLI1	Friend leukemia virus integration 1 [Source:HGNC Symbol;Acc:3749]	6.67297	15.3484	0.797914
	PALLD	palladin, cytoskeletal associated protein [Source:HGNC Symbol;Acc:17068]	4.60897	10.5377	0.797582
	IL2RB	interleukin 2 receptor, beta [Source:HGNC Symbol;Acc:6009]	1.45722	4.88702	0.797193
	ZNF407	zinc finger protein 407 [Source:HGNC Symbol;Acc:19904]	1.8176	4.51263	0.79462
	AJUBA	ajuba LIM protein [Source:HGNC Symbol;Acc:20250]	1.05193	4.07499	0.793497
	SLC38A4	solute carrier family 38, member 4 [Source:HGNC Symbol;Acc:14679]	4.19021	9.40849	0.793377
	TNFAIP3	tumor necrosis factor, alpha-induced protein 3 [Source:HGNC Symbol;Acc:11896]	6.58142	14.2804	0.793095
	LPCAT2	lysophosphatidylcholine acyltransferase 2 [Source:HGNC Symbol;Acc:26032]	2.26903	5.78241	0.791933
	RCN1	reticulocalbin 1, EF-hand calcium binding domain [Source:HGNC Symbol;Acc:9934]	7.24937	17.3567	0.787313
	LAPTM5	lysosomal protein transmembrane 5 [Source:HGNC Symbol;Acc:29612]	30.1651	61.4398	0.7869
	FAM49B	family with sequence similarity 49, member B [Source:HGNC Symbol;Acc:25216]	10.2085	22.6953	0.786807
	STK4	serine/threonine kinase 4 [Source:HGNC Symbol;Acc:11408]	5.50619	12.3587	0.786449
	CYTH4	cytohesin 4 [Source:HGNC Symbol;Acc:9505]	4.34963	10.1078	0.783446
	RGS18	regulator of G-protein signaling 18 [Source:HGNC Symbol;Acc:14261]	6.49189	14.9713	0.783105
	FCER1G	Fc fragment of IgE, high affinity I, receptor for; gamma polypeptide [Source:HGNC Symbol;Acc:3611]	63.6296	132.727	0.782964
	CD27	CD27 molecule [Source:HGNC Symbol;Acc:11922]	0.971513	3.61786	0.78235
	SPINT1	serine peptidase inhibitor, Kunitz type 1 [Source:HGNC Symbol;Acc:11246]	0.892278	3.64285	0.782287
	PROKR1	prokineticin receptor 1 [Source:HGNC Symbol;Acc:4524]	3.31802	7.71129	0.781917
	CLOCK	clock homolog (mouse) [Source:HGNC Symbol;Acc:2082]	3.24714	7.62267	0.781742
	POU6F1	POU class 6 homeobox 1 [Source:HGNC Symbol;Acc:9224]	0	2.21949	0.780907
	AGL	amylo-alpha-1, 6-glucosidase, 4-alpha- glucanotransferase [Source:HGNC Symbol;Acc:321]	0	1.8234	0.780907
	SREBF2	sterol regulatory element binding transcription factor 2 [Source:HGNC Symbol;Acc:11290]	0.0550665	1.06392	0.780907
	AMMECR1L	AMME chromosomal region gene 1-like [Source:HGNC Symbol;Acc:28658]	2.79184	7.60021	0.777437
	RAB27A	RAB27A, member RAS oncogene family [Source:HGNC Symbol;Acc:9766]	4.0382	9.40954	0.775283
	ARAP3	ArfGAP with RhoGAP domain, ankyrin repeat and PH domain 3 [Source:HGNC Symbol;Acc:24097]	3.61925	8.26136	0.775083
	TANK	TRAF family member-associated NFKB activator [Source:HGNC Symbol;Acc:11562]	5.8838	14.0679	0.774523
	PABPC1L	poly(A) binding protein, cytoplasmic 1-like [Source:HGNC Symbol;Acc:15797]	0.172557	2.14324	0.774495
	KCTD12	potassium channel tetramerisation domain containing 12 [Source:HGNC Symbol;Acc:14678]	5.47341	12.8782	0.774233
	LYN	v-yes-1 Yamaguchi sarcoma viral related oncogene homolog [Source:HGNC Symbol;Acc:6735]	10.3123	21.2959	0.774229
	FABPH_MYOLU	Fatty acid-binding protein, heart [Source:UniProtKB/Swiss-Prot;Acc:Q865F7]	4.34657	12.6006	0.77394
	HMGA1	high mobility group AT-hook 1 [Source:HGNC Symbol;Acc:5010]	31.2848	63.9328	0.773771
	LPXN	leupaxin [Source:HGNC Symbol;Acc:14061]	1.53517	4.52546	0.772953
	REM1	RAS (RAD and GEM)-like GTP-binding 1 [Source:HGNC Symbol;Acc:15922]	1.19921	4.15863	0.772345
	PTPRF	protein tyrosine phosphatase, receptor type, F [Source:HGNC Symbol;Acc:9670]	4.0203	8.87254	0.772331
	HNRNPD	heterogeneous nuclear ribonucleoprotein D (AU-rich element RNA binding protein 1, 37kDa) [Source:HGNC Symbol;Acc:5036]	12.545	28.8546	0.772148
	GALNTL4	UDP-N-acetyl-alpha-D-galactosamine:polypeptide N- acetylgalactosaminyltransferase-like 4 [Source:HGNC Symbol;Acc:30488]	6.06973	13.7778	0.771611
	MYO5A	myosin VA (heavy chain 12, myoxin) [Source:HGNC Symbol;Acc:7602]	2.18429	5.64809	0.771118
	KLF6	Kruppel-like factor 6 [Source:HGNC Symbol;Acc:2235]	11.9118	26.3808	0.770979
	GRK6	G protein-coupled receptor kinase 6 [Source:HGNC Symbol;Acc:4545]	8.84606	19.0559	0.770974
	IL21R	interleukin 21 receptor [Source:HGNC Symbol;Acc:6006]	0.18547	1.5784	0.769417
	COL4A2	collagen, type IV, alpha 2 [Source:HGNC Symbol;Acc:2203]	4.41055	9.42001	0.768578
	SLC17A9	solute carrier family 17, member 9 [Source:HGNC Symbol;Acc:16192]	8.48769	18.6831	0.768461
	KREMEN1	kringle containing transmembrane protein 1 [Source:HGNC Symbol;Acc:17550]	4.27366	9.21508	0.763875
	RGCC	regulator of cell cycle [Source:HGNC Symbol;Acc:20369]	7.77868	19.2008	0.763454
	KDR	kinase insert domain receptor (a type III receptor tyrosine kinase) [Source:HGNC Symbol;Acc:6307]	7.38477	15.1236	0.758822
	PVRL2	poliovirus receptor-related 2 (herpesvirus entry mediator B) [Source:HGNC Symbol;Acc:9707]	4.11795	9.55399	0.75421
	MADD	MAP-kinase activating death domain [Source:HGNC Symbol;Acc:6766]	5.10573	10.8838	0.753501
	HACL1	2-hydroxyacyl-CoA lyase 1 [Source:HGNC Symbol;Acc:17856]	4.41216	10.2867	0.753019
	HSPB7	heat shock 27kDa protein family, member 7 (cardiovascular) [Source:HGNC Symbol;Acc:5249]	0.519865	3.922	0.751121
	CAV3	caveolin 3 [Source:HGNC Symbol;Acc:1529]	2.90813	7.15773	0.747522
	GADD45A	growth arrest and DNA-damage-inducible, alpha [Source:HGNC Symbol;Acc:4095]	21.9656	46.0749	0.747217
	NOD1	nucleotide-binding oligomerization domain containing 1 [Source:HGNC Symbol;Acc:16390]	0.987146	4.1518	0.743827
	FGFR4	fibroblast growth factor receptor 4 [Source:HGNC Symbol;Acc:3691]	7.83116	16.6614	0.74295
	MATK	megakaryocyte-associated tyrosine kinase [Source:HGNC Symbol;Acc:6906]	5.88639	13.6	0.741598
	DOCK11	dedicator of cytokinesis 11 [Source:HGNC Symbol;Acc:23483]	1.05416	3.00285	0.740573
	C16orf54	chromosome 16 open reading frame 54 [Source:HGNC Symbol;Acc:26649]	1.39816	4.46202	0.733405
	BHMT	betaine--homocysteine S-methyltransferase [Source:HGNC Symbol;Acc:1047]	7.32263	14.8132	0.72974
	HIP1	huntingtin interacting protein 1 [Source:HGNC Symbol;Acc:4913]	2.45591	5.35193	0.729482
	DENND2A	DENN/MADD domain containing 2A [Source:HGNC Symbol;Acc:22212]	0.978895	4.42803	0.727047
	PAH	phenylalanine hydroxylase [Source:HGNC Symbol;Acc:8582]	2.6766	6.40665	0.716936
	LAT2	linker for activation of T cells family, member 2 [Source:HGNC Symbol;Acc:12749]	3.70462	9.1224	0.714979
	FAM171A1	family with sequence similarity 171, member A1 [Source:HGNC Symbol;Acc:23522]	1.93639	4.75654	0.713689
	CISH	cytokine inducible SH2-containing protein [Source:HGNC Symbol;Acc:1984]	3.63497	8.78986	0.712512
	KIAA1841	KIAA1841 [Source:HGNC Symbol;Acc:29387]	0.141509	1.69251	0.712425
	ZBP1	Z-DNA binding protein 1 [Source:HGNC Symbol;Acc:16176]	7.30733	16.342	0.709968
	BTK	Bruton agammaglobulinemia tyrosine kinase [Source:HGNC Symbol;Acc:1133]	2.77831	6.69572	0.7074
	TMC8	transmembrane channel-like 8 [Source:HGNC Symbol;Acc:20474]	2.23561	5.58283	0.706947
	ARHGEF10	Rho guanine nucleotide exchange factor (GEF) 10 [Source:HGNC Symbol;Acc:14103]	0.731946	2.59746	0.706646
	DAPP1	dual adaptor of phosphotyrosine and 3- phosphoinositides [Source:HGNC Symbol;Acc:16500]	1.8519	5.80359	0.705097
	ARPC1B	actin related protein 2/3 complex, subunit 1B, 41kDa [Source:HGNC Symbol;Acc:704]	9.54013	23.6891	0.704025
	RGS14	regulator of G-protein signaling 14 [Source:HGNC Symbol;Acc:9996]	1.9466	5.03397	0.702975
	CLIP2	CAP-GLY domain containing linker protein 2 [Source:HGNC Symbol;Acc:2586]	3.43604	7.31734	0.701813
	CCND2	cyclin D2 [Source:HGNC Symbol;Acc:1583]	1.58834	4.77891	0.700742
	ADAM19	ADAM metallopeptidase domain 19 [Source:HGNC Symbol;Acc:197]	0.117517	2.1624	0.700414
	KIRREL3	kin of IRRE like 3 (Drosophila) [Source:HGNC Symbol;Acc:23204]	0.0997465	1.8354	0.700414
	IGFBP5	insulin-like growth factor binding protein 5 [Source:HGNC Symbol;Acc:5474]	2.34202	5.91904	0.700365
	PTGER4	prostaglandin E receptor 4 (subtype EP4) [Source:HGNC Symbol;Acc:9596]	1.93573	5.63962	0.699427
	ATP1B2	ATPase, Na+/K+ transporting, beta 2 polypeptide [Source:HGNC Symbol;Acc:805]	0.793041	3.00433	0.698579
	GPT2	glutamic pyruvate transaminase (alanine aminotransferase) 2 [Source:HGNC Symbol;Acc:18062]	3.44787	7.53567	0.698098
	FMNL3	formin-like 3 [Source:HGNC Symbol;Acc:23698]	3.07075	7.19336	0.696915
	HDAC7	histone deacetylase 7 [Source:HGNC Symbol;Acc:14067]	2.73857	7.34877	0.695788
	NCR3	natural cytotoxicity triggering receptor 3 [Source:HGNC Symbol;Acc:19077]	2.42444	7.00295	0.694841
	FAM129B	family with sequence similarity 129, member B [Source:HGNC Symbol;Acc:25282]	3.71223	8.28369	0.692568
	LAMB1	laminin, beta 1 [Source:HGNC Symbol;Acc:6486]	4.08961	8.42533	0.690804
	LACC1	laccase (multicopper oxidoreductase) domain containing 1 [Source:HGNC Symbol;Acc:26789]	6.68671	13.7102	0.688368
	PDGFRA	platelet-derived growth factor receptor, alpha polypeptide [Source:HGNC Symbol;Acc:8803]	2.03563	5.21361	0.688202
	FAM115A	family with sequence similarity 115, member A [Source:HGNC Symbol;Acc:22201]	2.86686	6.12673	0.68812
	PTGER2	prostaglandin E receptor 2 (subtype EP2), 53kDa [Source:HGNC Symbol;Acc:9594]	3.76851	8.34342	0.686986
	SLC1A5	solute carrier family 1 (neutral amino acid transporter), member 5 [Source:HGNC Symbol;Acc:10943]	6.47956	13.5593	0.68602
	AKT3	v-akt murine thymoma viral oncogene homolog 3 (protein kinase B, gamma) [Source:HGNC Symbol;Acc:393]	2.4591	5.51983	0.684431
	UBE2C	ubiquitin-conjugating enzyme E2C [Source:HGNC Symbol;Acc:15937]	1.44339	5.31187	0.684074
	ACOT12	acyl-CoA thioesterase 12 [Source:HGNC Symbol;Acc:24436]	5.08156	11.5199	0.68268
	SPPL2A	signal peptide peptidase like 2A [Source:HGNC Symbol;Acc:30227]	0.967362	3.06898	0.682061
	HYAL1	hyaluronoglucosaminidase 1 [Source:HGNC Symbol;Acc:5320]	2.34376	5.95149	0.678969
	ATP13A2	ATPase type 13A2 [Source:HGNC Symbol;Acc:30213]	4.82851	10.0387	0.67728
	LCP2	lymphocyte cytosolic protein 2 (SH2 domain containing leukocyte protein of 76kDa) [Source:HGNC Symbol;Acc:6529]	7.38851	15.3395	0.673226
	ZAP70	zeta-chain (TCR) associated protein kinase 70kDa [Source:HGNC Symbol;Acc:12858]	0.776507	4.28647	0.668668
	PLAUR	plasminogen activator, urokinase receptor [Source:HGNC Symbol;Acc:9053]	4.76851	11.1167	0.667339
	TYRO3	TYRO3 protein tyrosine kinase [Source:HGNC Symbol;Acc:12446]	2.85398	6.29275	0.666884
	LLGL1	lethal giant larvae homolog 1 (Drosophila) [Source:HGNC Symbol;Acc:6628]	1.14699	3.60246	0.666348
	KIRREL	kin of IRRE like (Drosophila) [Source:HGNC Symbol;Acc:15734]	1.12291	3.59676	0.665268
	NDRG1	N-myc downstream regulated 1 [Source:HGNC Symbol;Acc:7679]	6.95568	14.2253	0.663846
	PPPDE1	PPPDE peptidase domain containing 1 [Source:HGNC Symbol;Acc:24264]	5.42718	11.0048	0.659884
	ACOX1	acyl-CoA oxidase 1, palmitoyl [Source:HGNC Symbol;Acc:119]	1.00373	2.55626	0.658873
	SMTNL1	smoothelin-like 1 [Source:HGNC Symbol;Acc:32394]	4.56619	9.6073	0.658108
	PRDX2	peroxiredoxin 2 [Source:HGNC Symbol;Acc:9353]	4.59752	11.6624	0.6571
	TNFRSF1A	tumor necrosis factor receptor superfamily, member 1A [Source:HGNC Symbol;Acc:11916]	2.75262	7.11512	0.653724
	FADS3	fatty acid desaturase 3 [Source:HGNC Symbol;Acc:3576]	12.9981	26.0295	0.653294
	NDUFA4L2	NADH dehydrogenase (ubiquinone) 1 alpha subcomplex, 4-like 2 [Source:HGNC Symbol;Acc:29836]	0.347231	3.19464	0.652498
	ZNF518B	zinc finger protein 518B [Source:HGNC Symbol;Acc:29365]	0.318395	2.92934	0.652498
	FAR1	fatty acyl CoA reductase 1 [Source:HGNC Symbol;Acc:26222]	2.48628	6.68641	0.651942
	TWF1	twinfilin, actin-binding protein, homolog 1 (Drosophila) [Source:HGNC Symbol;Acc:9620]	10.6668	22.1458	0.651772
	FXYD1	FXYD domain containing ion transport regulator 1 [Source:HGNC Symbol;Acc:4025]	6.47074	14.0928	0.651704
	MFNG	MFNG O-fucosylpeptide 3-beta-N- acetylglucosaminyltransferase [Source:HGNC Symbol;Acc:7038]	5.45148	11.8223	0.650691
	RGS2	regulator of G-protein signaling 2, 24kDa [Source:HGNC Symbol;Acc:9998]	10.7101	22.5167	0.65057
	HSPB1	heat shock 27kDa protein 1 [Source:HGNC Symbol;Acc:5246]	1.30082	4.59823	0.64917
	GPR162	G protein-coupled receptor 162 [Source:HGNC Symbol;Acc:16693]	0.231487	2.6622	0.647605
	SOGA1	suppressor of glucose, autophagy associated 1 [Source:HGNC Symbol;Acc:16111]	0.203801	2.34379	0.647605
	ARHGAP15	Rho GTPase activating protein 15 [Source:HGNC Symbol;Acc:21030]	2.89464	7.13591	0.644947
	REC8	REC8 homolog (yeast) [Source:HGNC Symbol;Acc:16879]	2.83191	7.16498	0.644393
	LASP1	LIM and SH3 protein 1 [Source:HGNC Symbol;Acc:6513]	1.45177	3.83705	0.64406
	ZNF414	zinc finger protein 414 [Source:HGNC Symbol;Acc:20630]	5.71263	13.3114	0.64302
	ST8SIA4	ST8 alpha-N-acetyl-neuraminide alpha-2,8- sialyltransferase 4 [Source:HGNC Symbol;Acc:10871]	1.10034	4.11268	0.642329
	BHLHE41	basic helix-loop-helix family, member e41 [Source:HGNC Symbol;Acc:16617]	2.19784	6.06625	0.64112
	CD3G	CD3g molecule, gamma (CD3-TCR complex) [Source:HGNC Symbol;Acc:1675]	2.75048	6.97814	0.639499
	CD83	CD83 molecule [Source:HGNC Symbol;Acc:1703]	9.82378	20.1853	0.639282
	ARL8B	ADP-ribosylation factor-like 8B [Source:HGNC Symbol;Acc:25564]	4.25554	11.3025	0.639145
	ACTG2	actin, gamma 2, smooth muscle, enteric [Source:HGNC Symbol;Acc:145]	2.79055	7.25955	0.637154
	GALNT10	UDP-N-acetyl-alpha-D-galactosamine:polypeptide N- acetylgalactosaminyltransferase 10 (GalNAc-T10) [Source:HGNC Symbol;Acc:19873]	1.12652	3.76885	0.636918
	PSD4	pleckstrin and Sec7 domain containing 4 [Source:HGNC Symbol;Acc:19096]	3.38325	7.01959	0.636485
	SMOX	spermine oxidase [Source:HGNC Symbol;Acc:15862]	2.46293	6.85062	0.636368
	NPR3	natriuretic peptide receptor C/guanylate cyclase C (atrionatriuretic peptide receptor C) [Source:HGNC Symbol;Acc:7945]	2.0448	5.20293	0.634448
	ISG20L2	interferon stimulated exonuclease gene 20kDa-like 2 [Source:HGNC Symbol;Acc:25745]	3.79946	9.97844	0.634269
	PLCG2	phospholipase C, gamma 2 (phosphatidylinositol- specific) [Source:HGNC Symbol;Acc:9066]	3.14168	6.54089	0.633747
	ZNF687	zinc finger protein 687 [Source:HGNC Symbol;Acc:29277]	3.24748	7.31655	0.632631
	HES1	hairy and enhancer of split 1, (Drosophila) [Source:HGNC Symbol;Acc:5192]	0.643469	4.14409	0.631681
	ETFDH	electron-transferring-flavoprotein dehydrogenase [Source:HGNC Symbol;Acc:3483]	4.99312	11.4436	0.629004
	CKAP4	cytoskeleton-associated protein 4 [Source:HGNC Symbol;Acc:16991]	2.74746	6.254	0.627081
	RBP2	retinol binding protein 2, cellular [Source:HGNC Symbol;Acc:9920]	0.448422	3.13548	0.626511
	ATP8B2	ATPase, aminophospholipid transporter, class I, type 8B, member 2 [Source:HGNC Symbol;Acc:13534]	1.59498	3.69735	0.623167
	TMEM104	transmembrane protein 104 [Source:HGNC Symbol;Acc:25984]	4.44246	9.06849	0.620814
	PNPLA5	patatin-like phospholipase domain containing 5 [Source:HGNC Symbol;Acc:24888]	16.0731	34.4757	0.619547
	RANGRF	RAN guanine nucleotide release factor [Source:HGNC Symbol;Acc:17679]	9.48102	20.6229	0.6175
	TROAP	trophinin associated protein (tastin) [Source:HGNC Symbol;Acc:12327]	1.02551	3.38803	0.617073
	GRWD1	glutamate-rich WD repeat containing 1 [Source:HGNC Symbol;Acc:21270]	7.59449	15.2212	0.617069
	EGFL8	EGF-like-domain, multiple 8 [Source:HGNC Symbol;Acc:13944]	12.2771	24.6132	0.616964
	ARPP21	cAMP-regulated phosphoprotein, 21kDa [Source:HGNC Symbol;Acc:16968]	0	2.12343	0.615255
	HSP90B1	heat shock protein 90kDa beta (Grp94), member 1 [Source:HGNC Symbol;Acc:12028]	3.36996	7.0768	0.611336
	HEYL	hairy/enhancer-of-split related with YRPW motif- like [Source:HGNC Symbol;Acc:4882]	1.79001	5.07413	0.60804
	RPIA	ribose 5-phosphate isomerase A [Source:HGNC Symbol;Acc:10297]	2.86655	7.73613	0.60628
	TALDO1	transaldolase 1 [Source:HGNC Symbol;Acc:11559]	3.22864	7.72317	0.606055
	LMOD2	leiomodin 2 (cardiac) [Source:HGNC Symbol;Acc:6648]	0.673054	3.98078	0.605741
	TFAP2A	transcription factor AP-2 alpha (activating enhancer binding protein 2 alpha) [Source:HGNC Symbol;Acc:11742]	0.541499	3.20269	0.605741
	IFFO1	intermediate filament family orphan 1 [Source:HGNC Symbol;Acc:24970]	5.11479	11.0109	0.60462
	LMCD1	LIM and cysteine-rich domains 1 [Source:HGNC Symbol;Acc:6633]	0.762354	2.85232	0.604063
	CDC42EP3	CDC42 effector protein (Rho GTPase binding) 3 [Source:HGNC Symbol;Acc:16943]	1.80424	4.45959	0.604038
	BNIP1	BCL2/adenovirus E1B 19kDa interacting protein 1 [Source:HGNC Symbol;Acc:1082]	6.36326	14.2765	0.600933
	GPR65	G protein-coupled receptor 65 [Source:HGNC Symbol;Acc:4517]	1.57707	4.39008	0.60046
	EMP3	epithelial membrane protein 3 [Source:HGNC Symbol;Acc:3335]	12.0861	25.5364	0.600353
	CD2	CD2 molecule [Source:HGNC Symbol;Acc:1639]	2.21229	5.58866	0.59746
	PLA2G4A	phospholipase A2, group IVA (cytosolic, calcium- dependent) [Source:HGNC Symbol;Acc:9035]	3.16406	6.81223	0.596292
	NCF1	neutrophil cytosolic factor 1 [Source:HGNC Symbol;Acc:7660]	6.00201	13.0337	0.592286
	FOXF2	forkhead box F2 [Source:HGNC Symbol;Acc:3810]	3.28965	7.43675	0.592248
	PDZK1	PDZ domain containing 1 [Source:HGNC Symbol;Acc:8821]	1.26483	3.62795	0.592179
	EPB41L3	erythrocyte membrane protein band 4.1-like 3 [Source:HGNC Symbol;Acc:3380]	3.92515	7.86486	0.591005
	FYN	FYN oncogene related to SRC, FGR, YES [Source:HGNC Symbol;Acc:4037]	2.80097	6.35317	0.587505
	UMPS	uridine monophosphate synthetase [Source:HGNC Symbol;Acc:12563]	6.08677	12.2957	0.586971
	USP35	ubiquitin specific peptidase 35 [Source:HGNC Symbol;Acc:20061]	1.39645	5.32266	0.586343
	CAPN5	calpain 5 [Source:HGNC Symbol;Acc:1482]	1.94533	4.51509	0.586336
	CNTRL	centriolin [Source:HGNC Symbol;Acc:1858]	2.41603	5.44063	0.586332
	GEMIN7	gem (nuclear organelle) associated protein 7 [Source:HGNC Symbol;Acc:20045]	3.408	8.29979	0.585794
	KIF3B	kinesin family member 3B [Source:HGNC Symbol;Acc:6320]	4.64148	10.5657	0.582576
	CDC25B	cell division cycle 25 homolog B (S. pombe) [Source:HGNC Symbol;Acc:1726]	0.294569	2.23586	0.581155
	CABIN1	calcineurin binding protein 1 [Source:HGNC Symbol;Acc:24187]	4.56818	9.37069	0.581081
	SERPINE1	serpin peptidase inhibitor, clade E (nexin, plasminogen activator inhibitor type 1), member 1 [Source:HGNC Symbol;Acc:8583]	1.10641	3.3554	0.579462
	PPP1R18	protein phosphatase 1, regulatory subunit 18 [Source:HGNC Symbol;Acc:29413]	7.87554	16.254	0.57927
	CAMTA2	calmodulin binding transcription activator 2 [Source:HGNC Symbol;Acc:18807]	4.56179	10.8238	0.578887
	ADRA1D	adrenergic, alpha-1D-, receptor [Source:HGNC Symbol;Acc:280]	1.94925	5.53836	0.577361
	TOMM40L	translocase of outer mitochondrial membrane 40 homolog (yeast)-like [Source:HGNC Symbol;Acc:25756]	6.47135	14.1219	0.572989
	PHYHIPL	phytanoyl-CoA 2-hydroxylase interacting protein- like [Source:HGNC Symbol;Acc:29378]	1.88234	4.73156	0.572621
	ABCG5	ATP-binding cassette, sub-family G (WHITE), member 5 [Source:HGNC Symbol;Acc:13886]	3.66015	8.21659	0.569198
	PIK3C2B	phosphoinositide-3-kinase, class 2, beta polypeptide [Source:HGNC Symbol;Acc:8972]	2.419	5.02417	0.56856
	F2R	coagulation factor II (thrombin) receptor [Source:HGNC Symbol;Acc:3537]	4.5891	9.32744	0.567238
	RPP25	ribonuclease P/MRP 25kDa subunit [Source:HGNC Symbol;Acc:30361]	3.60595	8.29398	0.559696
	DOK2	docking protein 2, 56kDa [Source:HGNC Symbol;Acc:2991]	6.49334	13.0889	0.557614
	S1PR3	sphingosine-1-phosphate receptor 3 [Source:HGNC Symbol;Acc:3167]	1.25308	3.98267	0.555873
	TSPYL1	TSPY-like 1 [Source:HGNC Symbol;Acc:12382]	1.41378	3.77526	0.555007
	ANKRD44	ankyrin repeat domain 44 [Source:HGNC Symbol;Acc:25259]	3.51513	7.1888	0.554618
	FFAR2	free fatty acid receptor 2 [Source:HGNC Symbol;Acc:4501]	0.548327	2.96381	0.553149
	SLC39A3	solute carrier family 39 (zinc transporter), member 3 [Source:HGNC Symbol;Acc:17128]	3.49078	8.02908	0.552951
	CRLF3	cytokine receptor-like factor 3 [Source:HGNC Symbol;Acc:17177]	3.04461	6.49952	0.55267
	MAP7D3	MAP7 domain containing 3 [Source:HGNC Symbol;Acc:25742]	0.519132	3.18412	0.551317
	CYGB	cytoglobin [Source:HGNC Symbol;Acc:16505]	1.64783	4.30697	0.548265
	GADD45G	growth arrest and DNA-damage-inducible, gamma [Source:HGNC Symbol;Acc:4097]	9.89421	19.9308	0.547837
	SUSD4	sushi domain containing 4 [Source:HGNC Symbol;Acc:25470]	1.92906	5.56103	0.546823
	GAB2	GRB2-associated binding protein 2 [Source:HGNC Symbol;Acc:14458]	2.86403	6.17086	0.545639
	WDR67	WD repeat domain 67 [Source:HGNC Symbol;Acc:30888]	1.27117	3.62173	0.542642
	PRKCDBP	protein kinase C, delta binding protein [Source:HGNC Symbol;Acc:9400]	8.25565	17.1953	0.54169
	RERG	RAS-like, estrogen-regulated, growth inhibitor [Source:HGNC Symbol;Acc:15980]	3.7483	7.99056	0.5413
	RNF44	ring finger protein 44 [Source:HGNC Symbol;Acc:19180]	2.02977	5.55048	0.540878
	SFXN1	sideroflexin 1 [Source:HGNC Symbol;Acc:16085]	3.74079	7.7156	0.53989
	RREB1	ras responsive element binding protein 1 [Source:HGNC Symbol;Acc:10449]	1.99968	4.75511	0.535088
	PARVA	parvin, alpha [Source:HGNC Symbol;Acc:14652]	3.44377	7.46197	0.532362
	GLYR1	glyoxylate reductase 1 homolog (Arabidopsis) [Source:HGNC Symbol;Acc:24434]	0.463849	3.41405	0.530083
	SULT1B1	sulfotransferase family, cytosolic, 1B, member 1 [Source:HGNC Symbol;Acc:17845]	0.633502	2.52565	0.522418
	CTSE	cathepsin E [Source:HGNC Symbol;Acc:2530]	1.31318	4.14228	0.52048
	RAP2C	RAP2C, member of RAS oncogene family [Source:HGNC Symbol;Acc:21165]	4.08012	9.07906	0.515507
	KLF11	Kruppel-like factor 11 [Source:HGNC Symbol;Acc:11811]	2.03715	4.69881	0.515277
	FAM26E	family with sequence similarity 26, member E [Source:HGNC Symbol;Acc:21568]	0.909643	3.13838	0.514528
	ZNF274	zinc finger protein 274 [Source:HGNC Symbol;Acc:13068]	3.06324	6.46262	0.511534
	TTLL5	tubulin tyrosine ligase-like family, member 5 [Source:HGNC Symbol;Acc:19963]	1.34265	3.40388	0.509105
	ITGA2B	integrin, alpha 2b (platelet glycoprotein IIb of IIb/IIIa complex, antigen CD41) [Source:HGNC Symbol;Acc:6138]	2.11123	4.50202	0.507956
	TREM1	triggering receptor expressed on myeloid cells 1 [Source:HGNC Symbol;Acc:17760]	2.48961	6.13861	0.503899
	PRICKLE3	prickle homolog 3 (Drosophila) [Source:HGNC Symbol;Acc:6645]	1.08163	3.90947	0.500767
	HSPG2	heparan sulfate proteoglycan 2 [Source:HGNC Symbol;Acc:5273]	0.875207	3.66009	0.499219
	CDKN2C	cyclin-dependent kinase inhibitor 2C (p18, inhibits CDK4) [Source:HGNC Symbol;Acc:1789]	2.78626	6.57952	0.498758
	SERPINI1	serpin peptidase inhibitor, clade I (neuroserpin), member 1 [Source:HGNC Symbol;Acc:8943]	1.72469	4.36362	0.497616
	SLC7A2	solute carrier family 7 (cationic amino acid transporter, y+ system), member 2 [Source:HGNC Symbol;Acc:11060]	2.63722	6.59329	0.495466
	SLC2A1	solute carrier family 2 (facilitated glucose transporter), member 1 [Source:HGNC Symbol;Acc:11005]	0.779798	2.72627	0.495269
	PCBP3	poly(rC) binding protein 3 [Source:HGNC Symbol;Acc:8651]	4.39688	8.87171	0.495039
	SAMD9L	sterile alpha motif domain containing 9-like [Source:HGNC Symbol;Acc:1349]	0.842564	2.32556	0.492737
	SP140	SP140 nuclear body protein [Source:HGNC Symbol;Acc:17133]	2.96655	6.21409	0.492092
	TRMT6	tRNA methyltransferase 6 homolog (S. cerevisiae) [Source:HGNC Symbol;Acc:20900]	2.33277	5.04716	0.487947
	C19orf24	chromosome 19 open reading frame 24 [Source:HGNC Symbol;Acc:26073]	0.905012	2.71513	0.486425
	ACTR3	ARP3 actin-related protein 3 homolog (yeast) [Source:HGNC Symbol;Acc:170]	0.684624	1.51816	0.482518
	KANK3	KN motif and ankyrin repeat domains 3 [Source:HGNC Symbol;Acc:24796]	3.53612	7.32711	0.481984
	CD3D	CD3d molecule, delta (CD3-TCR complex) [Source:HGNC Symbol;Acc:1673]	1.57377	3.86111	0.48159
	ISM1	isthmin 1 homolog (zebrafish) [Source:HGNC Symbol;Acc:16213]	0.605867	3.13548	0.481471
	SOX17	SRY (sex determining region Y)-box 17 [Source:HGNC Symbol;Acc:18122]	1.01543	3.35224	0.479473
	NEDD4	neural precursor cell expressed, developmentally down-regulated 4, E3 ubiquitin protein ligase [Source:HGNC Symbol;Acc:7727]	0.336439	2.78582	0.477297
	DSEL	dermatan sulfate epimerase-like [Source:HGNC Symbol;Acc:18144]	1.81696	3.96025	0.477183
	ART4	ADP-ribosyltransferase 4 (Dombrock blood group) [Source:HGNC Symbol;Acc:726]	2.52812	5.71227	0.470302
	LMAN1	lectin, mannose-binding, 1 [Source:HGNC Symbol;Acc:6631]	1.90041	4.29396	0.470302
	TACC3	transforming, acidic coiled-coil containing protein 3 [Source:HGNC Symbol;Acc:11524]	1.25954	3.56228	0.469386
	GLIPR1	GLI pathogenesis-related 1 [Source:HGNC Symbol;Acc:17001]	3.73781	8.39498	0.461028
	TNFRSF11A	tumor necrosis factor receptor superfamily, member 11a, NFKB activator [Source:HGNC Symbol;Acc:11908]	0.94862	2.76374	0.460697
	TNFSF18	tumor necrosis factor (ligand) superfamily, member 18 [Source:HGNC Symbol;Acc:11932]	1.09465	3.14219	0.456774
	DCHS1	dachsous 1 (Drosophila) [Source:HGNC Symbol;Acc:13681]	1.88349	4.1637	0.454032
	PHF19	PHD finger protein 19 [Source:HGNC Symbol;Acc:24566]	1.3433	3.75342	0.450207
	FAM136A	family with sequence similarity 136, member A [Source:HGNC Symbol;Acc:25911]	1.39532	3.85121	0.447478
	ST3GAL4	ST3 beta-galactoside alpha-2,3-sialyltransferase 4 [Source:HGNC Symbol;Acc:10864]	3.0782	7.61954	0.445845
	TMCC2	transmembrane and coiled-coil domain family 2 [Source:HGNC Symbol;Acc:24239]	1.10056	3.21374	0.443489
	SIT1	signaling threshold regulating transmembrane adaptor 1 [Source:HGNC Symbol;Acc:17710]	0.479251	2.9983	0.44207
	ZNF565	zinc finger protein 565 [Source:HGNC Symbol;Acc:26726]	2.14444	4.78293	0.440958
	COL11A1	collagen, type XI, alpha 1 [Source:HGNC Symbol;Acc:2186]	2.19967	4.48255	0.43865
	TMEM173	transmembrane protein 173 [Source:HGNC Symbol;Acc:27962]	2.12249	4.97762	0.432943
	CD74	CD74 molecule, major histocompatibility complex, class II invariant chain [Source:HGNC Symbol;Acc:1697]	1.94357	6.37029	0.432149
	MAPK7	mitogen-activated protein kinase 7 [Source:HGNC Symbol;Acc:6880]	2.10992	5.8236	0.430779
	COL17A1	collagen, type XVII, alpha 1 [Source:HGNC Symbol;Acc:2194]	0.110729	1.73187	0.428697
	PTGIS	prostaglandin I2 (prostacyclin) synthase [Source:HGNC Symbol;Acc:9603]	0.567475	2.45385	0.424862
	HYOU1	hypoxia up-regulated 1 [Source:HGNC Symbol;Acc:16931]	2.04407	4.22632	0.424221
	RASGRP3	RAS guanyl releasing protein 3 (calcium and DAG- regulated) [Source:HGNC Symbol;Acc:14545]	1.6575	3.38878	0.423648
	EFNB2	ephrin-B2 [Source:HGNC Symbol;Acc:3227]	1.39418	3.64766	0.422201
	RTN4	reticulon 4 [Source:HGNC Symbol;Acc:14085]	6.09767	12.8423	0.421054
	ZNF189	zinc finger protein 189 [Source:HGNC Symbol;Acc:12980]	1.04159	3.17751	0.414706
	N4BP3	NEDD4 binding protein 3 [Source:HGNC Symbol;Acc:29852]	0.332188	2.64874	0.413971
	CLIC5	chloride intracellular channel 5 [Source:HGNC Symbol;Acc:13517]	1.37337	3.74385	0.411087
	GPCPD1	glycerophosphocholine phosphodiesterase GDE1 homolog (S. cerevisiae) [Source:HGNC Symbol;Acc:26957]	0.515496	2.71014	0.41103
	FGR	Gardner-Rasheed feline sarcoma viral (v-fgr) oncogene homolog [Source:HGNC Symbol;Acc:3697]	2.95221	6.12707	0.408501
	CDK5RAP2	CDK5 regulatory subunit associated protein 2 [Source:HGNC Symbol;Acc:18672]	2.0179	4.34959	0.406445
	NES	nestin [Source:HGNC Symbol;Acc:7756]	0.878274	3.10785	0.405882
	TAF1C	TATA box binding protein (TBP)-associated factor, RNA polymerase I, C, 110kDa [Source:HGNC Symbol;Acc:11534]	1.34453	3.47909	0.404765
	HEY1	hairy/enhancer-of-split related with YRPW motif 1 [Source:HGNC Symbol;Acc:4880]	1.41613	4.08632	0.402302
	FER1L6	fer-1-like 6 (C. elegans) [Source:HGNC Symbol;Acc:28065]	1.35534	3.84932	0.399258
	PLEKHG2	pleckstrin homology domain containing, family G (with RhoGef domain) member 2 [Source:HGNC Symbol;Acc:29515]	0.98413	3.62173	0.391292
	KIAA1274	KIAA1274 [Source:HGNC Symbol;Acc:23530]	1.37337	3.58006	0.388106
	PDE11A	phosphodiesterase 11A [Source:HGNC Symbol;Acc:8773]	1.85153	4.52764	0.387411
	SYNGR1	synaptogyrin 1 [Source:HGNC Symbol;Acc:11498]	4.00495	8.26807	0.386838
	COL2A1	collagen, type II, alpha 1 [Source:HGNC Symbol;Acc:2200]	3.29807	8.23604	0.386755
	SUSD1	sushi domain containing 1 [Source:HGNC Symbol;Acc:25413]	1.85351	4.19764	0.38536
	HPD	4-hydroxyphenylpyruvate dioxygenase [Source:HGNC Symbol;Acc:5147]	2.59054	5.43412	0.385322
	IFRD2	interferon-related developmental regulator 2 [Source:HGNC Symbol;Acc:5457]	4.57892	9.78847	0.38464
	LYL1	lymphoblastic leukemia derived sequence 1 [Source:HGNC Symbol;Acc:6734]	2.37058	5.24209	0.379841
	MTHFR	methylenetetrahydrofolate reductase (NAD(P)H) [Source:HGNC Symbol;Acc:7436]	1.25375	4.202	0.378319
	POU2F1	POU class 2 homeobox 1 [Source:HGNC Symbol;Acc:9212]	0.709453	2.30628	0.377774
	ARHGAP24	Rho GTPase activating protein 24 [Source:HGNC Symbol;Acc:25361]	1.55696	4.24005	0.373123
	TMEM241	transmembrane protein 241 [Source:HGNC Symbol;Acc:31723]	0.950504	3.29617	0.372826
	ICOSLG	inducible T-cell co-stimulator ligand [Source:HGNC Symbol;Acc:17087]	1.25334	3.07497	0.370549
	TMED8	transmembrane emp24 protein transport domain containing 8 [Source:HGNC Symbol;Acc:18633]	1.60791	4.03453	0.369405
	DDAH2	dimethylarginine dimethylaminohydrolase 2 [Source:HGNC Symbol;Acc:2716]	2.0889	5.3812	0.369362
	FGD5	FYVE, RhoGEF and PH domain containing 5 [Source:HGNC Symbol;Acc:19117]	1.63949	3.73953	0.367832
	ASCL4	achaete-scute complex homolog 4 (Drosophila) [Source:HGNC Symbol;Acc:24311]	1.30666	3.85959	0.362968
	C2orf81	chromosome 2 open reading frame 81 [Source:HGNC Symbol;Acc:34350]	3.49972	7.77625	0.362322
	NEK8	NIMA (never in mitosis gene a)- related kinase 8 [Source:HGNC Symbol;Acc:13387]	2.39192	4.85753	0.361484
	MKI67	antigen identified by monoclonal antibody Ki-67 [Source:HGNC Symbol;Acc:7107]	1.12903	3.21517	0.357373
	ZNF180	zinc finger protein 180 [Source:HGNC Symbol;Acc:12970]	2.6943	5.64026	0.356738
	TLN2	talin 2 [Source:HGNC Symbol;Acc:15447]	0.223476	2.15885	0.355623
	TRPC1	transient receptor potential cation channel, subfamily C, member 1 [Source:HGNC Symbol;Acc:12333]	2.238	4.56683	0.354334
	ITPRIPL1	inositol 1,4,5-trisphosphate receptor interacting protein-like 1 [Source:HGNC Symbol;Acc:29371]	1.9657	3.96989	0.352934
	DISP1	dispatched homolog 1 (Drosophila) [Source:HGNC Symbol;Acc:19711]	1.54828	3.9787	0.350201
	DYRK3	dual-specificity tyrosine-(Y)-phosphorylation regulated kinase 3 [Source:HGNC Symbol;Acc:3094]	0.236242	1.81125	0.347826
	LY96	lymphocyte antigen 96 [Source:HGNC Symbol;Acc:17156]	7.5395	15.765	0.340952
	IL12RB1	interleukin 12 receptor, beta 1 [Source:HGNC Symbol;Acc:5971]	1.72988	3.79522	0.335795
	BBS9	Bardet-Biedl syndrome 9 [Source:HGNC Symbol;Acc:30000]	1.03186	2.94297	0.334236
	ZNF304	zinc finger protein 304 [Source:HGNC Symbol;Acc:13505]	1.34893	3.78227	0.332519
	CABP4	calcium binding protein 4 [Source:HGNC Symbol;Acc:1386]	1.35394	3.54538	0.329398
	EHHADH	enoyl-CoA, hydratase/3-hydroxyacyl CoA dehydrogenase [Source:HGNC Symbol;Acc:3247]	1.12146	2.60525	0.32719
	IRF4	interferon regulatory factor 4 [Source:HGNC Symbol;Acc:6119]	1.56354	3.48915	0.325844
	SNX5	sorting nexin 5 [Source:HGNC Symbol;Acc:14969]	2.43982	5.21095	0.319664
	OSMR	oncostatin M receptor [Source:HGNC Symbol;Acc:8507]	1.75897	3.75679	0.319664
	DDX11	DEAD/H (Asp-Glu-Ala-Asp/His) box helicase 11 [Source:HGNC Symbol;Acc:2736]	1.41439	3.38334	0.318833
	EPOR	erythropoietin receptor [Source:HGNC Symbol;Acc:3416]	1.45719	3.3353	0.313571
	TTC28	tetratricopeptide repeat domain 28 [Source:HGNC Symbol;Acc:29179]	1.55816	3.45924	0.309744
	KCNK10	potassium channel, subfamily K, member 10 [Source:HGNC Symbol;Acc:6273]	1.53745	4.31423	0.308099
	SYNE2	spectrin repeat containing, nuclear envelope 2 [Source:HGNC Symbol;Acc:17084]	1.41535	3.28968	0.307411
	DNMBP	dynamin binding protein [Source:HGNC Symbol;Acc:30373]	0.406926	2.6207	0.306123
	UBASH3A	ubiquitin associated and SH3 domain containing A [Source:HGNC Symbol;Acc:12462]	0.376922	2.42747	0.306123
	PRKAR1A	protein kinase, cAMP-dependent, regulatory, type I, alpha (tissue specific extinguisher 1) [Source:HGNC Symbol;Acc:9388]	0.337055	2.17071	0.306123
	CPE	carboxypeptidase E [Source:HGNC Symbol;Acc:2303]	1.0146	3.37483	0.30441
	DUSP2	dual specificity phosphatase 2 [Source:HGNC Symbol;Acc:3068]	3.02436	6.26065	0.294255
	ZNF783	zinc finger family member 783 [Source:HGNC Symbol;Acc:27222]	2.9817	6.01097	0.293649
	CORIN	corin, serine peptidase [Source:HGNC Symbol;Acc:19012]	0.94862	2.39201	0.287059
	ZNF821	zinc finger protein 821 [Source:HGNC Symbol;Acc:28043]	1.94229	4.51707	0.286065
	ZFP90	zinc finger protein 90 homolog (mouse) [Source:HGNC Symbol;Acc:23329]	1.68837	3.92654	0.286065
	PRDM1	PR domain containing 1, with ZNF domain [Source:HGNC Symbol;Acc:9346]	1.03457	3.02349	0.283147
	MID2	midline 2 [Source:HGNC Symbol;Acc:7096]	1.03875	2.97325	0.282379
	EPS15L1	epidermal growth factor receptor pathway substrate 15-like 1 [Source:HGNC Symbol;Acc:24634]	4.14975	9.04677	0.281182
	HEBP2	heme binding protein 2 [Source:HGNC Symbol;Acc:15716]	3.95578	7.93073	0.280362
	ABCA7	ATP-binding cassette, sub-family A (ABC1), member 7 [Source:HGNC Symbol;Acc:37]	0.629631	1.98611	0.279299
	AGTPBP1	ATP/GTP binding protein 1 [Source:HGNC Symbol;Acc:17258]	0.3408	2.50838	0.278609
	NYNRIN	NYN domain and retroviral integrase containing [Source:HGNC Symbol;Acc:20165]	0.29073	2.13985	0.278609
	ST6GALNAC1	ST6 (alpha-N-acetyl-neuraminyl-2,3-beta-galactosyl- 1,3)-N-acetylgalactosaminide alpha-2,6-sialyltransferase 1 [Source:HGNC Symbol;Acc:23614]	3.03628	6.36292	0.277391
	METTL21B	methyltransferase like 21B [Source:HGNC Symbol;Acc:24936]	3.86734	7.97502	0.276848
	TAGAP	T-cell activation RhoGTPase activating protein [Source:HGNC Symbol;Acc:15669]	1.23615	2.94987	0.276522
	WTIP	Wilms tumor 1 interacting protein [Source:HGNC Symbol;Acc:20964]	2.59034	5.68719	0.275432
	TIMELESS	timeless homolog (Drosophila) [Source:HGNC Symbol;Acc:11813]	0.239158	2.20033	0.272683
	TCP1	t-complex 1 [Source:HGNC Symbol;Acc:11655]	0.157293	1.44714	0.272683
	FSD1L	fibronectin type III and SPRY domain containing 1- like [Source:HGNC Symbol;Acc:13753]	1.86131	4.0079	0.26978
	DMPK	dystrophia myotonica-protein kinase [Source:HGNC Symbol;Acc:2933]	1.08796	3.54185	0.268981
	MDFIC	MyoD family inhibitor domain containing [Source:HGNC Symbol;Acc:28870]	1.00946	3.2863	0.268981
	ICOS	inducible T-cell co-stimulator [Source:HGNC Symbol;Acc:5351]	0.888055	2.89106	0.268981
	DCPS	decapping enzyme, scavenger [Source:HGNC Symbol;Acc:29812]	2.63217	6.0542	0.268569
	SRRM1	serine/arginine repetitive matrix 1 [Source:HGNC Symbol;Acc:16638]	1.22316	2.64212	0.266691
	MYL1	myosin, light chain 1, alkali; skeletal, fast [Source:HGNC Symbol;Acc:7582]	3.75452	7.57714	0.265508
	ZNF135	zinc finger protein 135 [Source:HGNC Symbol;Acc:12919]	2.3362	4.71477	0.265508
	SLC2A13	solute carrier family 2 (facilitated glucose transporter), member 13 [Source:HGNC Symbol;Acc:15956]	1.35761	3.37706	0.26533
	MARCKSL1	MARCKS-like 1 [Source:HGNC Symbol;Acc:7142]	1.76571	4.19228	0.254419
	AKAP13	A kinase (PRKA) anchor protein 13 [Source:HGNC Symbol;Acc:371]	1.21024	3.54916	0.252114
	EDEM1	ER degradation enhancer, mannosidase alpha-like 1 [Source:HGNC Symbol;Acc:18967]	1.02454	3.00456	0.252114
	NOD2	nucleotide-binding oligomerization domain containing 2 [Source:HGNC Symbol;Acc:5331]	0.812504	2.38275	0.252114
	ISYNA1	inositol-3-phosphate synthase 1 [Source:HGNC Symbol;Acc:29821]	1.44953	3.04064	0.251457
	GYS1	glycogen synthase 1 (muscle) [Source:HGNC Symbol;Acc:4706]	1.23016	3.69718	0.250083
	AMOTL1	angiomotin like 1 [Source:HGNC Symbol;Acc:17811]	1.56035	3.56843	0.247624
	TREM2	triggering receptor expressed on myeloid cells 2 [Source:HGNC Symbol;Acc:17761]	2.56572	5.52583	0.245137
	GJA1	gap junction protein, alpha 1, 43kDa [Source:HGNC Symbol;Acc:4274]	1.99198	4.29016	0.245137
	SPHK1	sphingosine kinase 1 [Source:HGNC Symbol;Acc:11240]	0.449407	2.79092	0.244433
	SLC8A1	solute carrier family 8 (sodium/calcium exchanger), member 1 [Source:HGNC Symbol;Acc:11068]	1.6294	3.33135	0.238713
	CD72	CD72 molecule [Source:HGNC Symbol;Acc:1696]	1.5681	3.92415	0.237991
	CREB3L1	cAMP responsive element binding protein 3-like 1 [Source:HGNC Symbol;Acc:18856]	1.30255	2.82478	0.237966
	TBX19	T-box 19 [Source:HGNC Symbol;Acc:11596]	1.59724	3.71971	0.237728
	TMEM107	transmembrane protein 107 [Source:HGNC Symbol;Acc:28128]	0.937983	3.6245	0.237525
	KLHL18	kelch-like 18 (Drosophila) [Source:HGNC Symbol;Acc:29120]	1.51467	3.21121	0.23727
	AEBP1	AE binding protein 1 [Source:HGNC Symbol;Acc:303]	1.83168	3.75197	0.235063
	TBC1D8	TBC1 domain family, member 8 (with GRAM domain) [Source:HGNC Symbol;Acc:17791]	0.473334	2.6129	0.231395
	KALRN	kalirin, RhoGEF kinase [Source:HGNC Symbol;Acc:4814]	1.31281	3.40388	0.230806
	ARHGAP39	Rho GTPase activating protein 39 [Source:HGNC Symbol;Acc:29351]	1.52882	3.3406	0.230525
	KLF1	Kruppel-like factor 1 (erythroid) [Source:HGNC Symbol;Acc:6345]	1.63688	4.30281	0.228703
	ZNF420	zinc finger protein 420 [Source:HGNC Symbol;Acc:20649]	5.38284	10.9326	0.221707
	MED15	mediator complex subunit 15 [Source:HGNC Symbol;Acc:14248]	0.48582	1.18619	0.217536
	NEK3	NIMA (never in mitosis gene a)-related kinase 3 [Source:HGNC Symbol;Acc:7746]	0.555429	2.32795	0.213122
	TMEM40	transmembrane protein 40 [Source:HGNC Symbol;Acc:25620]	0.843481	2.96302	0.210128
	PAG1	phosphoprotein associated with glycosphingolipid microdomains 1 [Source:HGNC Symbol;Acc:30043]	0.86097	2.83843	0.209095
	B4GALT2	UDP-Gal:betaGlcNAc beta 1,4- galactosyltransferase, polypeptide 2 [Source:HGNC Symbol;Acc:925]	2.02075	4.29376	0.205711
	E7BS40_MYOLU	PRP3 pre-mRNA processing factor 3-like protein [Source:UniProtKB/TrEMBL;Acc:E7BS40]	3.16406	6.47558	0.205306
	INPP5J	inositol polyphosphate-5-phosphatase J [Source:HGNC Symbol;Acc:8956]	1.17354	2.9937	0.204593
	OLFML2A	olfactomedin-like 2A [Source:HGNC Symbol;Acc:27270]	1.23157	3.18344	0.201565
	P2RX7	purinergic receptor P2X, ligand-gated ion channel, 7 [Source:HGNC Symbol;Acc:8537]	1.77754	3.65354	0.19654
	MIS18BP1	MIS18 binding protein 1 [Source:HGNC Symbol;Acc:20190]	0.876344	2.33393	0.195866
	ANO1	anoctamin 1, calcium activated chloride channel [Source:HGNC Symbol;Acc:21625]	1.71731	3.6009	0.193954
	SNAI2	snail homolog 2 (Drosophila) [Source:HGNC Symbol;Acc:11094]	2.47964	5.10824	0.192004
	PLEKHA4	pleckstrin homology domain containing, family A (phosphoinositide binding specific) member 4 [Source:HGNC Symbol;Acc:14339]	1.40765	3.03323	0.187552
	YEATS2	YEATS domain containing 2 [Source:HGNC Symbol;Acc:25489]	1.85891	4.12474	0.187189
	CXorf23	chromosome X open reading frame 23 [Source:HGNC Symbol;Acc:27413]	1.43347	3.18073	0.187189
	POLR3F	polymerase (RNA) III (DNA directed) polypeptide F, 39 kDa [Source:HGNC Symbol;Acc:15763]	0.828974	3.81342	0.186796
	IRAK3	interleukin-1 receptor-associated kinase 3 [Source:HGNC Symbol;Acc:17020]	0.628709	2.89217	0.186796
	HDC	histidine decarboxylase [Source:HGNC Symbol;Acc:4855]	2.49695	5.40171	0.182745
	SEZ6L2	seizure related 6 homolog (mouse)-like 2 [Source:HGNC Symbol;Acc:30844]	1.38578	3.9949	0.181844
	ZNF532	zinc finger protein 532 [Source:HGNC Symbol;Acc:30940]	1.66216	3.72753	0.177551
	TTBK2	tau tubulin kinase 2 [Source:HGNC Symbol;Acc:19141]	0.643469	3.1574	0.177493
	PLEKHG1	pleckstrin homology domain containing, family G (with RhoGef domain) member 1 [Source:HGNC Symbol;Acc:20884]	0.535756	2.62887	0.177493
	FUT8	fucosyltransferase 8 (alpha (1,6) fucosyltransferase) [Source:HGNC Symbol;Acc:4019]	2.45376	5.00586	0.176601
	PPP1R35	protein phosphatase 1, regulatory subunit 35 [Source:HGNC Symbol;Acc:28320]	2.19086	5.56707	0.173919
	CDC20	cell division cycle 20 homolog (S. cerevisiae) [Source:HGNC Symbol;Acc:1723]	0.552649	2.94904	0.173706
	WIZ	widely interspaced zinc finger motifs [Source:HGNC Symbol;Acc:30917]	0.411153	2.19399	0.173706
	PAQR6	progestin and adipoQ receptor family member VI [Source:HGNC Symbol;Acc:30132]	0.934174	3.00815	0.169799
	NPR2	natriuretic peptide receptor B/guanylate cyclase B (atrionatriuretic peptide receptor B) [Source:HGNC Symbol;Acc:7944]	1.37663	2.8729	0.167613
	ZNF652	zinc finger protein 652 [Source:HGNC Symbol;Acc:29147]	1.70243	3.86351	0.167496
	FAM188B	family with sequence similarity 188, member B [Source:HGNC Symbol;Acc:21916]	1.08702	2.4669	0.167496
	ZNF263	zinc finger protein 263 [Source:HGNC Symbol;Acc:13056]	2.89906	6.9348	0.165476
	MALT1	mucosa associated lymphoid tissue lymphoma translocation gene 1 [Source:HGNC Symbol;Acc:6819]	1.1973	3.23987	0.15799
	CHTF18	CTF18, chromosome transmission fidelity factor 18 homolog (S. cerevisiae) [Source:HGNC Symbol;Acc:18435]	0.916388	2.47973	0.15799
	FAM184A	family with sequence similarity 184, member A [Source:HGNC Symbol;Acc:20991]	0.795088	2.4196	0.157273
	METTL24	methyltransferase like 24 [Source:HGNC Symbol;Acc:21566]	0.862483	3.66999	0.154036
	SOD3	superoxide dismutase 3, extracellular [Source:HGNC Symbol;Acc:11181]	1.80756	4.98904	0.153124
	TTC39B	tetratricopeptide repeat domain 39B [Source:HGNC Symbol;Acc:23704]	1.58563	4.3765	0.153124
	ZNF341	zinc finger protein 341 [Source:HGNC Symbol;Acc:15992]	0.981505	2.70905	0.153124
	NOTCH2	notch 2 [Source:HGNC Symbol;Acc:7882]	1.94561	4.21183	0.147811
	STX11	syntaxin 11 [Source:HGNC Symbol;Acc:11429]	1.18273	3.33698	0.146505
	SLC25A37	solute carrier family 25, member 37 [Source:HGNC Symbol;Acc:29786]	1.73288	4.38435	0.140741
	RECK	reversion-inducing-cysteine-rich protein with kazal motifs [Source:HGNC Symbol;Acc:11345]	1.44057	3.05571	0.139903
	POC1A	POC1 centriolar protein homolog A (Chlamydomonas) [Source:HGNC Symbol;Acc:24488]	1.60889	3.34001	0.139006
	LGMN	legumain [Source:HGNC Symbol;Acc:9472]	1.19599	2.84256	0.134776
	ZNF23	zinc finger protein 23 (KOX 16) [Source:HGNC Symbol;Acc:13023]	1.95432	5.09445	0.130497
	MTBP	Mdm2, transformed 3T3 cell double minute 2, p53 binding protein (mouse) binding protein, 104kDa [Source:HGNC Symbol;Acc:7417]	0.325721	2.19761	0.129716
	SUSD3	sushi domain containing 3 [Source:HGNC Symbol;Acc:28391]	1.00702	3.1655	0.129441
	KCTD5	potassium channel tetramerisation domain containing 5 [Source:HGNC Symbol;Acc:21423]	0.881944	3.51614	0.128725
	CD55	CD55 molecule, decay accelerating factor for complement (Cromer blood group) [Source:HGNC Symbol;Acc:2665]	0.982893	2.60649	0.12497
	FCGBP	Fc fragment of IgG binding protein [Source:HGNC Symbol;Acc:13572]	2.33107	4.79728	0.114406
	MAML2	mastermind-like 2 (Drosophila) [Source:HGNC Symbol;Acc:16259]	1.92492	3.96142	0.114406
	FLT3	fms-related tyrosine kinase 3 [Source:HGNC Symbol;Acc:3765]	0.339856	1.95424	0.112837
	CACHD1	cache domain containing 1 [Source:HGNC Symbol;Acc:29314]	1.159	2.58962	0.110425
	RHOJ	ras homolog family member J [Source:HGNC Symbol;Acc:688]	1.8394	3.72308	0.10908
	C3orf64	chromosome 3 open reading frame 64 [Source:HGNC Symbol;Acc:28526]	0.612908	1.44651	0.101741
	RHBDF1	rhomboid 5 homolog 1 (Drosophila) [Source:HGNC Symbol;Acc:20561]	2.12019	4.61652	0.101123
	LEPREL2	leprecan-like 2 [Source:HGNC Symbol;Acc:19318]	1.52303	3.89232	0.0981558
	SFMBT2	Scm-like with four mbt domains 2 [Source:HGNC Symbol;Acc:20256]	1.41563	3.61786	0.0981558
	NUCB1	nucleobindin 1 [Source:HGNC Symbol;Acc:8043]	1.41253	3.99154	0.0979166
	OXSR1	oxidative-stress responsive 1 [Source:HGNC Symbol;Acc:8508]	0.739085	2.08852	0.0979166
	DYSF	dysferlin, limb girdle muscular dystrophy 2B (autosomal recessive) [Source:HGNC Symbol;Acc:3097]	2.29489	5.19722	0.0964909
	HFE	hemochromatosis [Source:HGNC Symbol;Acc:4886]	0.0755469	0.973079	0.096106
	ADAMTS12	ADAM metallopeptidase with thrombospondin type 1 motif, 12 [Source:HGNC Symbol;Acc:14605]	2.03862	4.85951	0.0948263
	DDX26B	DEAD/H (Asp-Glu-Ala-Asp/His) box polypeptide 26B [Source:HGNC Symbol;Acc:27334]	1.30683	3.3948	0.0911984
	SEMA3A	sema domain, immunoglobulin domain (Ig), short basic domain, secreted, (semaphorin) 3A [Source:HGNC Symbol;Acc:10723]	0.894446	2.74307	0.0879531
	FBN1	fibrillin 1 [Source:HGNC Symbol;Acc:3603]	0.806275	2.47266	0.0879531
	CHAC1	ChaC, cation transport regulator homolog 1 (E. coli) [Source:HGNC Symbol;Acc:28680]	0.600758	2.33369	0.0846571
	TCERG1	transcription elongation regulator 1 [Source:HGNC Symbol;Acc:15630]	1.17564	2.35738	0.0837689
	METRNL	meteorin, glial cell differentiation regulator-like [Source:HGNC Symbol;Acc:27584]	1.51233	4.00027	0.0832554
	FKBP10	FK506 binding protein 10, 65 kDa [Source:HGNC Symbol;Acc:18169]	1.69593	3.47726	0.073565
	RAB38	RAB38, member RAS oncogene family [Source:HGNC Symbol;Acc:9776]	1.59988	3.28033	0.073565
	RASAL2	RAS protein activator like 2 [Source:HGNC Symbol;Acc:9874]	1.53141	3.13995	0.073565
	FUT10	fucosyltransferase 10 (alpha (1,3) fucosyltransferase) [Source:HGNC Symbol;Acc:19234]	1.42318	3.07026	0.0704474
	ZNF182	zinc finger protein 182 [Source:HGNC Symbol;Acc:13001]	1.2599	2.718	0.0704474
	GZMM	granzyme M (lymphocyte met-ase 1) [Source:HGNC Symbol;Acc:4712]	0.554314	2.54994	0.0672696
	ZACN	zinc activated ligand-gated ion channel [Source:HGNC Symbol;Acc:29504]	1.50846	3.77799	0.065096
	C11orf84	chromosome 11 open reading frame 84 [Source:HGNC Symbol;Acc:25115]	1.46674	3.73082	0.0566424
	UTP20	UTP20, small subunit (SSU) processome component, homolog (yeast) [Source:HGNC Symbol;Acc:17897]	1.4404	3.66383	0.0566424
	ZNF25	zinc finger protein 25 [Source:HGNC Symbol;Acc:13043]	1.17405	3.03796	0.047042
	CBL	Cbl proto-oncogene, E3 ubiquitin protein ligase [Source:HGNC Symbol;Acc:1541]	0.490753	2.70905	0.0424164
	B3GNT4	UDP-GlcNAc:betaGal beta-1,3-N- acetylglucosaminyltransferase 4 [Source:HGNC Symbol;Acc:15683]	0.467383	2.58005	0.0424164
	SLC39A10	solute carrier family 39 (zinc transporter), member 10 [Source:HGNC Symbol;Acc:20861]	1.8427	3.8282	0.0406214
	ZNF579	zinc finger protein 579 [Source:HGNC Symbol;Acc:26646]	1.28789	3.11815	0.0405585
	EZH2	enhancer of zeste homolog 2 (Drosophila) [Source:HGNC Symbol;Acc:3527]	1.48413	3.44613	0.0273706
	ZBED5	zinc finger, BED-type containing 5 [Source:HGNC Symbol;Acc:30803]	1.47732	3.43033	0.0273706
	ANXA6	annexin A6 [Source:HGNC Symbol;Acc:544]	0.575325	1.17443	0.0267889
	LONP2	lon peptidase 2, peroxisomal [Source:HGNC Symbol;Acc:20598]	1.21121	3.0153	0.0212609
	HDAC9	histone deacetylase 9 [Source:HGNC Symbol;Acc:14065]	1.18237	2.94351	0.0212609
	PEX11G	peroxisomal biogenesis factor 11 gamma [Source:HGNC Symbol;Acc:20208]	0.992245	2.47019	0.0212609
	KIF5A	kinesin family member 5A [Source:HGNC Symbol;Acc:6323]	1.15365	2.58427	0.0169533
	DDR2	discoidin domain receptor tyrosine kinase 2 [Source:HGNC Symbol;Acc:2731]	1.26364	2.53656	0.0136202
	CHST11	carbohydrate (chondroitin 4) sulfotransferase 11 [Source:HGNC Symbol;Acc:17422]	0.959438	2.42747	0.00992477
	CAPN6	calpain 6 [Source:HGNC Symbol;Acc:1483]	0.62917	2.79781	0.00895329
	MAMLD1	mastermind-like domain containing 1 [Source:HGNC Symbol;Acc:2568]	0.532655	2.36862	0.00895329
	TTLL11	tubulin tyrosine ligase-like family, member 11 [Source:HGNC Symbol;Acc:18113]	2.24539	4.87537	0.00881467
	E2F1	E2F transcription factor 1 [Source:HGNC Symbol;Acc:3113]	1.22023	2.75559	0.00680724
