# Supplementary material for: Differential Expression of Hepatic Genes of the Greater Horseshoe Bat (Rhinolophus ferrumequinum) between the Summer Active and Winter Torpid States
Source: PLoS One. 2015 Dec 23;10(12):e0145702. doi: 10.1371/journal.pone.0145702 (PMC4689453; doi:10.1371/journal.pone.0145702)
Supplement: S3 Table — (XLSX) [file pone.0145702.s003.xlsx]

## Sheet: Sheet1
	Ontology	Term	GO	Down	Up	P-value (hypergeometric)	Corrected P-value (Benjamini-Hochberg)
	Biological Process	signal transduction	GO:0007165	274	1102	4.08531e-14	8.38859e-11
		transport	GO:0006810	400	955	2.48995e-09	5.67443e-07
		positive regulation of biological process	GO:0048518	263	699	2.2057e-07	1.91427e-05
		system development	GO:0048731	224	710	0.00113465	0.0183241
		positive regulation of cellular process	GO:0048522	193	615	0.000904067	0.0153243
		organ development	GO:0048513	182	553	0.0016869	0.0256284
		phosphorus metabolic process	GO:0006793	158	488	5.25897e-05	0.00176857
		regulation of developmental process	GO:0050793	136	439	0.00157921	0.0241713
		lipid metabolic process	GO:0006629	253	285	6.40017e-07	4.52634e-05
		organic acid metabolic process	GO:0006082	288	195	6.71878e-09	1.25297e-06
		carbohydrate metabolic process	GO:0005975	233	250	0.000275672	0.00635285
		cellular ketone metabolic process	GO:0042180	287	194	3.66952e-08	4.42775e-06
		establishment of localization in cell	GO:0051649	74	395	0.000481246	0.00949073
		establishment of protein localization	GO:0045184	72	389	0.00157153	0.0241713
		regulation of cell communication	GO:0010646	170	750	3.39039e-05	0.00128757
		cellular lipid metabolic process	GO:0044255	221	238	2.64036e-06	0.000159254
		cellular catabolic process	GO:0044248	213	244	0.00244083	0.0346596
		protein transport	GO:0015031	71	380	0.00332178	0.0423166
		metabolic process	GO:0008152	262	186	0.00208265	0.0305108
		oxidation reduction	GO:0055114	256	150	3.83546e-05	0.00138173
		regulation of catalytic activity	GO:0050790	84	298	2.24366e-05	0.000977498
		regulation of multicellular organismal process	GO:0051239	111	258	3.09414e-05	0.00121877
		intracellular transport	GO:0046907	55	306	0.000332999	0.00726575
		vesicle-mediated transport	GO:0016192	67	289	0.000166862	0.00456312
		homeostatic process	GO:0042592	118	235	0.000134165	0.00378286
		cellular carbohydrate metabolic process	GO:0044262	166	177	3.14853e-06	0.00018459
		defense response	GO:0006952	124	217	7.49683e-12	6.09147e-09
		response to wounding	GO:0009611	137	192	9.53464e-11	4.88651e-08
		macromolecular complex assembly	GO:0065003	83	226	0.00311769	0.0412541
		amine metabolic process	GO:0009308	177	126	2.83409e-07	2.23243e-05
		cellular amino acid and derivative metabolic process	GO:0006519	168	118	6.09839e-08	6.25555e-06
		ion transport	GO:0006811	102	185	0.000549573	0.0104368
		regulation of response to stimulus	GO:0048583	93	183	2.74943e-08	3.52516e-06
		positive regulation of molecular function	GO:0044093	56	214	4.58666e-06	0.000254435
		negative regulation of developmental process	GO:0051093	68	194	0.000902737	0.0153243
		cellular nitrogen compound metabolic process	GO:0034641	147	106	1.24147e-09	4.23873e-07
		cell motion	GO:0006928	65	186	7.69078e-05	0.00235406
		cytoskeleton organization	GO:0007010	40	209	0.00318146	0.0416226
		regulation of immune system process	GO:0002682	71	172	1.67945e-09	4.9224e-07
		cell adhesion	GO:0007155	48	190	0.000351075	0.00751782
		protein complex assembly	GO:0006461	66	164	0.000521249	0.0100694
		regulation of cellular component organization	GO:0051128	54	162	9.51028e-06	0.000487625
		cell motility	GO:0048870	52	155	0.000134641	0.00378286
		cell migration	GO:0016477	46	153	5.11558e-05	0.00175019
		cellular component morphogenesis	GO:0032989	37	161	0.00269795	0.0372727
		leukocyte activation	GO:0045321	29	166	2.1443e-07	1.91427e-05
		positive regulation of immune system process	GO:0002684	60	127	2.3277e-09	5.67443e-07
		generation of precursor metabolites and energy	GO:0006091	93	87	0.0010863	0.0176825
		negative regulation of cell death	GO:0060548	93	262	0.0033114	0.0423166
		negative regulation of programmed cell death	GO:0043069	46	131	0.00325454	0.0419815
		hemopoietic or lymphoid organ development	GO:0048534	26	148	0.00302958	0.0403485
		positive regulation of response to stimulus	GO:0048584	59	112	1.1273e-05	0.000565276
		regulation of immune response	GO:0050776	60	110	4.62381e-09	9.47562e-07
		actin cytoskeleton organization	GO:0030036	24	143	2.32901e-06	0.000144813
		lymphocyte activation	GO:0046649	23	142	7.64457e-07	5.22321e-05
		endocytosis	GO:0006897	39	126	0.000470864	0.00937614
		membrane invagination	GO:0010324	39	126	0.000470864	0.00937614
		innate immune response	GO:0045087	66	95	9.44541e-09	1.61516e-06
		regulation of transport	GO:0051049	70	246	0.00272594	0.0372727
		immune response	GO:0006955	44	104	1.16164e-08	1.83012e-06
		immune effector process	GO:0002252	58	87	0.000296664	0.00661367
		response to other organism	GO:0051707	35	106	0.000250975	0.00605588
		regulation of response to stress	GO:0080134	68	212	0.00139056	0.0216063
		positive regulation of immune response	GO:0050778	52	82	4.64161e-07	3.3988e-05
		cellular chemical homeostasis	GO:0055082	42	84	0.00180985	0.0271337
		regulation of anatomical structure morphogenesis	GO:0022603	26	88	0.000507446	0.00991211
		lipid transport	GO:0006869	33	81	0.00401507	0.0487272
		locomotory behavior	GO:0007626	35	69	0.00223094	0.0319977
		regulation of cytokine production	GO:0001817	26	77	0.00357516	0.0447113
		regulation of organelle organization	GO:0033043	22	78	0.000405548	0.00831779
		regulation of cell activation	GO:0050865	32	164	0.00019385	0.00490847
		leukocyte mediated immunity	GO:0002443	40	58	0.000525316	0.0100694
		regulation of leukocyte activation	GO:0002694	16	81	0.000180064	0.00473476
		adaptive immune response	GO:0002250	41	54	7.31011e-05	0.00230659
		regulation of body fluid levels	GO:0050878	43	51	9.81398e-05	0.00295887
		sterol metabolic process	GO:0016125	54	39	3.29117e-07	2.49918e-05
		response to stress	GO:0006950	39	53	0.000355548	0.00751782
		response to bacterium	GO:0009617	26	65	8.7184e-06	0.000458583
		organic acid transport	GO:0015849	36	54	0.00364538	0.0453131
		hemostasis	GO:0007599	41	47	2.35946e-05	0.00100841
		negative regulation of cellular component organization	GO:0051129	22	65	2.90919e-05	0.00117028
		humoral immune response	GO:0006959	52	34	1.8521e-05	0.000843189
		blood coagulation	GO:0007596	41	44	2.58241e-05	0.00105832
		cell-substrate adhesion	GO:0031589	12	67	0.000791521	0.0138753
		negative regulation of multicellular organismal process	GO:0051241	21	55	0.00245284	0.0346596
		leukocyte proliferation	GO:0070661	9	65	0.000102579	0.00304912
		regulation of cellular component biogenesis	GO:0044087	17	55	0.000601723	0.0111183
		positive regulation of cell activation	GO:0050867	11	59	3.77192e-05	0.00138076
		positive regulation of leukocyte activation	GO:0002696	11	59	3.77192e-05	0.00138076
		Golgi vesicle transport	GO:0048193	6	57	0.00201737	0.0297671
		complement activation	GO:0006956	45	18	0.000942058	0.0158374
		negative regulation of response to stimulus	GO:0048585	11	50	0.00248413	0.0346596
		response to molecule of bacterial origin	GO:0002237	16	42	0.00130849	0.020644
		negative regulation of organelle organization	GO:0010639	12	40	0.00336407	0.0423295
		regulation of actin filament-based process	GO:0032970	18	86	0.000119215	0.0034438
		immune response-activating signal transduction	GO:0002757	3	44	0.000178188	0.00473476
		myeloid leukocyte activation	GO:0002274	6	40	0.000460059	0.00934239
		oxygen and reactive oxygen species metabolic process	GO:0006800	21	20	0.000171554	0.0046297
		actin polymerization or depolymerization	GO:0008154	4	38	0.000323699	0.00713878
		response to temperature stimulus	GO:0009266	17	23	0.00388339	0.0479307
		regulation of protein complex assembly	GO:0043254	5	36	0.000260811	0.00614854
		cell junction assembly	GO:0034329	5	33	0.00182567	0.0271337
		response to heat	GO:0009408	15	21	3.95731e-05	0.00140034
		regulation of cellular component size	GO:0032535	5	30	0.000881478	0.0151925
		antigen processing and presentation of peptide antigen	GO:0048002	18	10	0.000353696	0.00751782
		response to toxin	GO:0009636	14	14	0.00300365	0.0402646
		multicellular organismal macromolecule metabolic process	GO:0044259	6	21	0.000570962	0.0107435
		negative regulation of immune response	GO:0050777	4	22	5.5966e-05	0.00185252
		platelet activation	GO:0030168	9	14	0.000286698	0.00646173
		activation of innate immune response	GO:0002218	3	19	0.00122551	0.0196369
		antigen processing and presentation of peptide or polysaccharide antigen via MHC class II	GO:0002504	9	6	0.00276914	0.0373652
		mating	GO:0007618	8	7	0.00276914	0.0373652
	Molecular Function	purine nucleotide binding	GO:0017076	320	836	2.24018e-07	1.91427e-05
		nucleotide binding	GO:0000166	305	842	0.00248087	0.0346596
		purine nucleoside binding	GO:0001883	274	714	2.38823e-07	1.96076e-05
		binding	GO:0005488	155	364	0.000706014	0.0125916
		receptor activity	GO:0004872	119	377	2.53675e-08	3.47303e-06
		oxidoreductase activity	GO:0016491	252	154	1.33451e-05	0.000634379
		receptor binding	GO:0005102	89	242	1.7261e-07	1.68963e-05
		enzyme binding	GO:0019899	58	271	8.27626e-07	5.47815e-05
		identical protein binding	GO:0042802	108	217	0.000365228	0.0076437
		substrate-specific transmembrane transporter activity	GO:0022891	105	185	2.56954e-05	0.00105832
		protein dimerization activity	GO:0046983	93	193	0.000202807	0.00501153
		GTPase regulator activity	GO:0030695	28	216	0.000230092	0.00561808
		signal transducer activity	GO:0004871	38	163	0.000640983	0.0116341
		GTPase activator activity	GO:0005096	13	121	0.00128345	0.0204059
		phospholipid binding	GO:0005543	26	82	0.000148387	0.00411273
		peptidase inhibitor activity	GO:0030414	61	31	0.000784396	0.0138689
		polysaccharide binding	GO:0030247	27	62	0.000666315	0.0119878
		calmodulin binding	GO:0005516	10	70	7.63497e-05	0.00235406
		lipid binding	GO:0008289	35	44	2.22678e-06	0.000142929
		growth factor binding	GO:0019838	15	53	0.000953713	0.015903
		cytokine binding	GO:0019955	15	49	0.00211967	0.0308329
		monocarboxylic acid binding	GO:0033293	17	23	0.00182065	0.0271337
		amino acid binding	GO:0016597	18	18	0.21584	0.000252957
		oxidoreductase activity, acting on the CH-NH group of donors	GO:0016645	19	12	0.00400259	0.0487272
		enzyme inhibitor activity	GO:0004857	6	12	0.00318613	0.0416226
		hydrolase activity, acting on ether bonds	GO:0016801	7	4	0.00217619	0.0314322
	Cellular component	cytoplasm	GO:0005737	802	1718	6.55232e-05	0.00209907
		membrane	GO:0016020	772	1750	1.20973e-10	4.96342e-08
		cytoplasmic part	GO:0044444	876	1648	6.47307e-05	0.00209907
		membrane part	GO:0044425	729	1571	1.18931e-05	0.000581117
		intrinsic to membrane	GO:0031224	612	1288	0.000962852	0.0159259
		plasma membrane	GO:0005886	348	984	8.9098e-12	6.09147e-09
		organelle membrane	GO:0031090	333	644	0.000272073	0.00634116
		plasma membrane part	GO:0044459	204	538	7.34347e-06	0.000396167
		endomembrane system	GO:0012505	209	513	0.000800321	0.0139107
		extracellular region	GO:0005576	299	318	1.48582e-08	2.18285e-06
		cell fraction	GO:0000267	180	326	5.66841e-08	6.12062e-06
		insoluble fraction	GO:0005626	136	252	1.89561e-05	0.000847152
		organelle envelope	GO:0031967	146	221	0.00335663	0.0423295
		cytoplasmic vesicle	GO:0031410	92	261	0.000186419	0.00483981
		membrane-bounded vesicle	GO:0031988	87	255	0.000255096	0.00608374
		extracellular space	GO:0005615	134	145	4.44692e-08	5.07053e-06
		soluble fraction	GO:0005625	52	105	0.000400306	0.00829321
		cell surface	GO:0009986	43	106	0.000286496	0.00646173
		extracellular matrix	GO:0031012	30	117	0.000199912	0.00500024
		proteinaceous extracellular matrix	GO:0005578	24	107	0.000619965	0.0113531
		cell leading edge	GO:0031252	16	86	0.00102546	0.0168257
		external side of plasma membrane	GO:0009897	13	56	1.70462e-05	0.000792432
		pore complex	GO:0046930	13	41	0.00390269	0.0479307
		high-density lipoprotein particle	GO:0034364	11	7	0.000593567	0.0110673
		fibrinogen complex	GO:0005577	8	6	4.96584e-05	0.00172771
	Down, number of down-regulated genes during topor which annotate in this term; Up, number of up-regulated genes during torpor which annotate in this term. Benjamini-Hochberg adjusted P-value <0.05.
