# Supplementary material for: Differential Expression of Hepatic Genes of the Greater Horseshoe Bat (Rhinolophus ferrumequinum) between the Summer Active and Winter Torpid States
Source: PLoS One. 2015 Dec 23;10(12):e0145702. doi: 10.1371/journal.pone.0145702 (PMC4689453; doi:10.1371/journal.pone.0145702)
Supplement: S4 Table — (XLSX) [file pone.0145702.s004.xlsx]

## Sheet: Sheet1
	Pathway map	Number of genes		p-value (hypergeometric)	Corrected p-value (Benjamini-Hochberg)	Class
		N	n			I	II	III
	Significant kegg pathways annotated by down-regulated genes
	ko00250	59	23	1.28e-05	0.000119138	M	Amino Acid Metabolism	Alanine, aspartate and glutamate metabolism
	ko00260	70	23	0.000277705	0.00224015	M	Amino Acid Metabolism	Glycine, serine and threonine metabolism
	ko00280	71	31	1.85e-08	4.97e-07	M	Amino Acid Metabolism	Valine, leucine and isoleucine degradation
	ko00330	96	44	2.56e-12	1.55e-10	M	Amino Acid Metabolism	Arginine and proline metabolism
	ko00340	64	27	3.58e-07	5.78e-06	M	Amino Acid Metabolism	Histidine metabolism
	ko00350	64	26	1.41e-06	1.55e-05	M	Amino Acid Metabolism	Tyrosine metabolism
	ko00380	85	33	2e-07	3.97e-06	M	Amino Acid Metabolism	Tryptophan metabolism
	ko00903	26	10	0.00420991	0.0241656	M	Biosynthesis of Secondary Metabolites	Limonene and pinene degradation
	ko00950	16	7	0.00720134	0.0355658	M	Biosynthesis of Secondary Metabolites	Isoquinoline alkaloid biosynthesis
	ko00010	83	24	0.00162371	0.0100753	M	Carbohydrate Metabolism	Glycolysis / Gluconeogenesis
	ko00040	16	12	2.13e-07	3.97e-06	M	Carbohydrate Metabolism	Pentose and glucuronate interconversions
	ko00051	47	16	0.00149694	0.00962568	M	Carbohydrate Metabolism	Fructose and mannose metabolism
	ko00053	24	14	2.17e-06	2.19e-05	M	Carbohydrate Metabolism	Ascorbate and aldarate metabolism
	ko00500	48	16	0.00192334	0.0116362	M	Carbohydrate Metabolism	Starch and sucrose metabolism
	ko00620	59	17	0.00765115	0.0363055	M	Carbohydrate Metabolism	Pyruvate metabolism
	ko00640	42	20	1.16e-06	1.34e-05	M	Carbohydrate Metabolism	Propanoate metabolism
	ko00650	64	25	5.21e-06	5.04e-05	M	Carbohydrate Metabolism	Butanoate metabolism
	ko00190	101	43	9.05e-11	3.65e-09	M	Energy Metabolism	Oxidative phosphorylation
	ko00710	31	13	0.000429515	0.00324821	M	Energy Metabolism	Carbon fixation in photosynthetic organisms
	ko00910	39	13	0.00497715	0.026766	M	Energy Metabolism	Nitrogen metabolism
	ko00071	79	25	0.00029722	0.00232023	M	Lipid Metabolism	Fatty acid metabolism
	ko00100	22	10	0.000933293	0.00645305	M	Lipid Metabolism	Steroid biosynthesis
	ko00120	27	14	1.39e-05	0.000124585	M	Lipid Metabolism	Primary bile acid biosynthesis
	ko00150	37	20	7.98e-08	1.76e-06	M	Lipid Metabolism	Androgen and estrogen metabolism
	ko00561	70	19	0.00990358	0.0443827	M	Lipid Metabolism	Glycerolipid metabolism
	ko00590	56	17	0.00429389	0.0241656	M	Lipid Metabolism	Arachidonic acid metabolism
	ko00591	28	12	0.000561904	0.00412063	M	Lipid Metabolism	Linoleic acid metabolism
	ko00130	16	7	0.00720134	0.0355658	M	Metabolism of Cofactors and Vitamins	Ubiquinone and other terpenoid-quinone biosynthesis
	ko00770	22	9	0.00404737	0.0238893	M	Metabolism of Cofactors and Vitamins	Pantothenate and CoA biosynthesis
	ko00830	58	35	1.13e-14	1.37e-12	M	Metabolism of Cofactors and Vitamins	Retinol metabolism
	ko00410	38	19	8.36e-07	1.15e-05	M	Metabolism of Other Amino Acids	beta-Alanine metabolism
	ko00430	24	9	0.00791956	0.0368564	M	Metabolism of Other Amino Acids	Taurine and hypotaurine metabolism
	ko00480	59	17	0.00765115	0.0363055	M	Metabolism of Other Amino Acids	Glutathione metabolism
	ko00363	6	4	0.0069705	0.0355658	M	Xenobiotics Biodegradation and Metabolism	Bisphenol A degradation
	ko00625	7	6	9.04e-05	0.000769393	M	Xenobiotics Biodegradation and Metabolism	Tetrachloroethene degradation
	ko00641	24	12	9.22e-05	0.000769393	M	Xenobiotics Biodegradation and Metabolism	3-Chloroacrylic acid degradation
	ko00643	7	5	0.00151147	0.00962568	M	Xenobiotics Biodegradation and Metabolism	Styrene degradation
	ko00980	58	29	1.09e-09	3.77e-08	M	Xenobiotics Biodegradation and Metabolism	Metabolism of xenobiotics by cytochrome P450
	ko00982	83	38	8.31e-11	3.65e-09	M	Xenobiotics Biodegradation and Metabolism	Drug metabolism - cytochrome P450
	ko00983	45	21	9.58e-07	1.16e-05	M	Xenobiotics Biodegradation and Metabolism	Drug metabolism - other enzymes
	ko05310	23	10	0.001421	0.00955096	HD	Immune Disorders	Asthma
	ko05320	47	22	4.95e-07	7.49e-06	HD	Immune Disorders	Autoimmune thyroid disease
	ko05322	106	37	8.58e-07	1.15e-05	HD	Immune Disorders	Systemic lupus erythematosus
	ko05330	46	22	3.09e-07	5.34e-06	HD	Immune Disorders	Allograft rejection
	ko05332	41	22	2.13e-08	5.15e-07	HD	Immune Disorders	Graft-versus-host disease
	ko04940	47	25	2.94e-09	8.89e-08	HD	Metabolic Disorders	Type I diabetes mellitus
	ko04950	23	9	0.005736	0.0301757	HD	Metabolic Disorders	Maturity onset diabetes of the young
	ko05010	173	44	0.000594	0.00422923	HD	Neurodegenerative Diseases	Alzheimer's disease
	ko05012	108	50	5.02e-14	4.05e-12	HD	Neurodegenerative Diseases	Parkinson's disease
	ko05016	171	51	2.09e-06	2.19e-05	HD	Neurodegenerative Diseases	Huntington's disease
	ko04514	139	34	0.00463278	0.0254803	EIP	Signaling Molecules and Interaction	Cell adhesion molecules (CAMs)
	ko04614	13	6	0.00942879	0.0430522	CP	Endocrine System	Renin-angiotensin system
	ko04610	206	95	2.27e-25	5.49e-23	CP	Immune System	Complement and coagulation cascades
	ko04612	94	34	9.27e-07	1.16e-05	CP	Immune System	Antigen processing and presentation
	Significant kegg pathways annotated by up-regulated genes
	ko00562	76	42	0.000107765	0.000814973	M	Carbohydrate Metabolism	Inositol phosphate metabolism
	ko05200	391	179	5.67e-07	9.8e-06	HD	Cancers	Pathways in cancer
	ko05210	108	49	0.008919	0.0423225	HD	Cancers	Colorectal cancer
	ko05211	82	41	0.001931	0.0108677	HD	Cancers	Renal cell carcinoma
	ko05214	88	44	0.001345	0.007936	HD	Cancers	Glioma
	ko05215	119	55	0.003617	0.0190305	HD	Cancers	Prostate cancer
	ko05220	98	55	5.27e-06	6.71e-05	HD	Cancers	Chronic myeloid leukemia
	ko05221	85	48	1.65e-05	0.000166375	HD	Cancers	Acute myeloid leukemia
	ko05222	120	62	4.58e-05	0.000382193	HD	Cancers	Small cell lung cancer
	ko05410	75	37	0.004194	0.0215954	HD	Circulatory Diseases	Hypertrophic cardiomyopathy (HCM)
	ko05412	64	38	2.69e-05	0.000260392	HD	Circulatory Diseases	Arrhythmogenic right ventricular cardiomyopathy (ARVC)
	ko05414	89	49	3.38e-05	0.0003146	HD	Circulatory Diseases	Dilated cardiomyopathy
	ko05340	41	28	7.4e-06	8.95e-05	HD	Immune Disorders	Primary immunodeficiency
	ko05110	70	38	0.000368	0.00254148	HD	Infectious Diseases	Vibrio cholerae infection
	ko05120	84	41	0.003408	0.0183252	HD	Infectious Diseases	Epithelial cell signaling in Helicobacter pylori infection
	ko05130	90	46	0.000575	0.00375815	HD	Infectious Diseases	Pathogenic Escherichia coli infection
	ko04930	38	23	0.000715	0.00443571	HD	Metabolic Disorders	Type II diabetes mellitus
	ko03050	46	28	0.000168002	0.00123201	GIP	Folding, Sorting and Degradation	Proteasome
	ko04120	167	73	0.00532581	0.026851	GIP	Folding, Sorting and Degradation	Ubiquitin mediated proteolysis
	ko03030	39	21	0.00831394	0.0402395	GIP	Replication and Repair	DNA replication
	ko04010	270	129	1.46e-06	2.21e-05	EIP	Signal Transduction	MAPK signaling pathway
	ko04012	97	47	0.00216612	0.0119137	EIP	Signal Transduction	ErbB signaling pathway
	ko04020	140	78	9.27e-08	1.87e-06	EIP	Signal Transduction	Calcium signaling pathway
	ko04070	111	69	1.03e-09	3.12e-08	EIP	Signal Transduction	Phosphatidylinositol signaling system
	ko04310	178	85	8.91e-05	0.000712729	EIP	Signal Transduction	Wnt signaling pathway
	ko04330	64	34	0.00122326	0.0074007	EIP	Signal Transduction	Notch signaling pathway
	ko04370	101	54	4.14e-05	0.000357814	EIP	Signal Transduction	VEGF signaling pathway
	ko04630	130	63	0.000422064	0.00283721	EIP	Signal Transduction	Jak-STAT signaling pathway
	ko04060	158	75	0.000284046	0.00202174	EIP	Signaling Molecules and Interaction	Cytokine-cytokine receptor interaction
	ko04512	131	73	2.35e-07	4.37e-06	EIP	Signaling Molecules and Interaction	ECM-receptor interaction
	ko04510	293	161	7.03e-14	1.7e-11	CP	Cell Communication	Focal adhesion
	ko04540	94	51	4e-05	0.000357814	CP	Cell Communication	Gap junction
	ko04210	134	60	0.00585665	0.0289247	CP	Cell Growth and Death	Apoptosis
	ko04810	240	136	2.88e-13	3.44e-11	CP	Cell Motility	Regulation of actin cytoskeleton
	ko04270	141	74	4.19e-06	5.63e-05	CP	Circulatory System	Vascular smooth muscle contraction
	ko04910	177	88	9.76e-06	0.00010824	CP	Endocrine System	Insulin signaling pathway
	ko04912	102	56	1.07e-05	0.000112583	CP	Endocrine System	GnRH signaling pathway
	ko04916	95	53	9.84e-06	0.00010824	CP	Endocrine System	Melanogenesis
	ko04062	221	123	2.1e-11	1.02e-09	CP	Immune System	Chemokine signaling pathway
	ko04620	120	66	1.65e-06	2.35e-05	CP	Immune System	Toll-like receptor signaling pathway
	ko04623	51	28	0.00168268	0.00969544	CP	Immune System	Cytosolic DNA-sensing pathway
	ko04640	87	47	9.13e-05	0.000712729	CP	Immune System	Hematopoietic cell lineage
	ko04650	114	74	1.25e-11	7.56e-10	CP	Immune System	Natural killer cell mediated cytotoxicity
	ko04660	144	85	5.41e-10	1.87e-08	CP	Immune System	T cell receptor signaling pathway
	ko04662	115	77	4.26e-13	3.44e-11	CP	Immune System	B cell receptor signaling pathway
	ko04664	94	55	8.86e-07	1.43e-05	CP	Immune System	Fc epsilon RI signaling pathway
	ko04666	141	80	2.14e-08	5.18e-07	CP	Immune System	Fc gamma R-mediated phagocytosis
	ko04670	166	90	5.58e-08	1.23e-06	CP	Immune System	Leukocyte transendothelial migration
	ko04720	74	49	1.39e-08	3.74e-07	CP	Nervous System	Long-term potentiation
	ko04722	160	94	9.52e-11	3.84e-09	CP	Nervous System	Neurotrophin signaling pathway
	ko04730	69	37	0.000599545	0.00381816	CP	Nervous System	Long-term depression
	M, metabolism; HD, human diseases; GIP, genetic information processing; EIP, environmental information processing; CP, cellular processes. N, number of DEGs which are annotated to KEGG pathway; n, number of DEGs which are annotated to the specific KEGG pathway. Benjamini-Hochberg adjusted P-value <0.05.
